# Supplementary material for: Genomic analysis reveals genes affecting distinct phenotypes among different Chinese and western pig breeds
Source: Sci Rep. 2018 Sep 6;8:13352. doi: 10.1038/s41598-018-31802-x (PMC6127261; doi:10.1038/s41598-018-31802-x)
Supplement: Supplementary file 2 — Table S1 [file 41598_2018_31802_MOESM2_ESM.xlsx]

## Sheet: Table S1
Supplementary Table S1. Candidate genes near significant EigenGWAS with PC1 as phenotype.
Gene1	Distance2	Chromsome	Position	Pvalue
IGF1R	0	chr1	153857052	8.65e-20
U6(ENSSSCG00000025487)	14510	chr1	153857052	8.65e-20
MAP4K4	22250	chr3	55151105	4.49e-19
ENSSSCG00000008177	0	chr3	56655613	5.05e-18
ENSSSCG00000022565	12158	chr3	56655613	5.05e-18
ENSSSCG00000008212	0	chr3	60570742	2.36e-17
U6(ENSSSCG00000019447)	13252	chr3	37170131	1.17e-16
U6(ENSSSCG00000020433)	108510	chr3	37170131	1.17e-16
SNORA50	1352	chr8	133589487	6.44e-16
SLC9A2	0	chr3	54009395	9.18e-16
GLYR1	0	chr3	38636295	3.33e-15
IL1R1	0	chr3	54656055	1.38e-14
IL1RL1	137906	chr3	54656055	1.38e-14
ZNF213	3639	chr3	40457605	2.13e-14
OR1F1	52391	chr3	40457605	2.13e-14
ENSSSCG00000027019	0	chr13	40170908	3.53e-14
TXNDC9	28764	chr3	57608362	7.99e-14
LYG2	46138	chr3	57608362	7.99e-14
GPHB5	3656	chr1	216812430	5.06e-13
RHOJ	13386	chr1	216812430	5.06e-13
PXK	0	chr13	44046828	1.18e-12
PRSS41	0	chr3	40646448	3.87e-12
SSTR3	0	chr5	8184664	5.75e-12
CYP2U1	0	chr8	122295964	6.09e-12
SCARB2	9586	chr8	76115466	9.05e-12
ENSSSCG00000008981	14689	chr8	76115466	9.05e-12
ENSSSCG00000026906	0	chr8	53997186	9.98e-12
DDHD1	45322	chr1	203064148	1.03e-11
IL1R2	56643	chr3	55009221	1.04e-11
ENSSSCG00000021758	2694	chr1	264581346	1.14e-11
ENSSSCG00000029987	17235	chr1	264581346	1.14e-11
SYNE2	39958	chr1	216104583	1.15e-11
5S_rRNA	76112	chr1	216104583	1.15e-11
SNORA20	112185	chr1	156178923	1.47e-11
VIMP	112707	chr1	156178923	1.47e-11
ENSSSCG00000008898	36000	chr8	57592888	1.78e-11
ENSSSCG00000026320	64317	chr8	57592888	1.78e-11
SLC35F4	0	chr1	207292020	2e-11
PKD1	0	chr3	42331161	2.86e-11
ENSSSCG00000008891	0	chr8	55765240	3.28e-11
ENSSSCG00000019982	17613	chr1	191567391	3.62e-11
LRFN5	123696	chr1	191567391	3.62e-11
ENSSSCG00000000555	0	chr5	50601204	4.5e-11
ENSSSCG00000024587	0	chr3	42421640	7.49e-11
PHKG1	0	chr3	17076129	9.18e-11
FAM163B	15488	chr1	307148950	9.21e-11
DBH	29273	chr1	307148950	9.21e-11
ENSSSCG00000025935	75956	chr2	160157619	9.81e-11
ENSSSCG00000007994	15888	chr3	41323745	1.1e-10
MCRIP2	24844	chr3	41323745	1.1e-10
ENSSSCG00000005329	1045	chr1	264427711	1.37e-10
ENSSSCG00000005328	105418	chr1	264427711	1.37e-10
RAC3	1912	chr5	8169527	1.38e-10
ENSSSCG00000004849	4105	chr1	160091484	1.83e-10
MCEE	119395	chr1	160091484	1.83e-10
RUNX1	126088	chr13	208430507	2.16e-10
GAS6	6511	chr11	86621163	2.48e-10
RASA3	52043	chr11	86621163	2.48e-10
ENSSSCG00000007461	8214	chr17	57312086	2.65e-10
ENSSSCG00000029603	10016	chr17	57312086	2.65e-10
ENSSSCG00000008899	72984	chr8	57700559	2.93e-10
ENSSSCG00000028103	13218	chr3	44116746	3.06e-10
ENSSSCG00000028654	99107	chr3	44116746	3.06e-10
SPRED1	38789	chr1	148403941	3.14e-10
FAM98B	100202	chr1	148403941	3.14e-10
MYO10	45850	chr16	6538532	3.17e-10
TCL1A	56379	chr7	124516405	3.65e-10
FOXO1	0	chr11	15547949	4.28e-10
LDAH	0	chr3	125525026	4.73e-10
FAM3D	21686	chr13	44538397	5.16e-10
C3orf67	42737	chr13	44538397	5.16e-10
CLDN14	77795	chr13	210235169	5.66e-10
NCK2	0	chr3	51397222	5.88e-10
SYNGR3	0	chr3	42202201	7.12e-10
CRAMP1	0	chr3	41728146	8.29e-10
THBS1	100357	chr1	147023690	8.31e-10
SETX	0	chr1	306199892	9.74e-10
ENSSSCG00000008032	0	chr3	41927023	1.03e-09
ENSSSCG00000026680	48982	chr4	118599867	1.05e-09
ANXA4	0	chr3	76095169	1.11e-09
ENSSSCG00000010935	3875	chr10	29921279	1.17e-09
ENSSSCG00000010936	27553	chr10	29921279	1.17e-09
ENSSSCG00000002414	0	chr7	110415273	1.18e-09
RHOT2	0	chr3	41370969	1.2e-09
TMEM114	29306	chr3	35008357	1.27e-09
ENSSSCG00000007916	30485	chr3	35008357	1.27e-09
RAPGEF2	0	chr8	50558558	1.32e-09
ENSSSCG00000008533	9165	chr3	116373008	1.32e-09
CDH22	34739	chr17	54093529	1.75e-09
SLC35C2	62201	chr17	54093529	1.75e-09
ENSSSCG00000020069	61113	chr1	212854664	1.83e-09
MRPL46	90392	chr1	212854664	1.83e-09
INPP5B	0	chr6	86669575	1.86e-09
KLF13	0	chr1	159465111	1.89e-09
ENSSSCG00000024147	31860	chr2	160326158	1.99e-09
DCUN1D2	0	chr11	86439436	2.34e-09
AXIN1	6398	chr3	41086194	2.41e-09
MRPL28	8311	chr3	41086194	2.41e-09
ENSSSCG00000021158	0	chr11	86262240	2.83e-09
ENSSSCG00000014545	17284	chr2	160556275	2.93e-09
ENSSSCG00000027941	22633	chr13	153805926	3.11e-09
GAP43	77129	chr13	153805926	3.11e-09
U6atac	0	chr1	307553077	3.58e-09
TSC21	4196	chr3	60142273	3.77e-09
ENSSSCG00000025106	88536	chr3	60142273	3.77e-09
ENSSSCG00000025745	0	chr1	93538788	3.89e-09
U6(ENSSSCG00000030380)	102882	chr11	68394188	4.12e-09
ENSSSCG00000000531	101280	chr5	45402949	4.35e-09
KIAA1551	143668	chr5	45402949	4.35e-09
METRN	0	chr3	41415077	4.4e-09
ENSSSCG00000027960	3866	chr3	17375994	4.49e-09
ARMC5	8689	chr3	17375994	4.49e-09
PLCG1	0	chr17	49231604	4.74e-09
KIRREL3	12338	chr9	59479222	4.78e-09
RCAN1	25303	chr13	207970394	4.92e-09
CLIC6	109957	chr13	207970394	4.92e-09
ENSSSCG00000008070	0	chr3	43380738	5.94e-09
KIAA1462	0	chr10	45407492	6.22e-09
C3orf18	37385	chr13	36205212	6.8e-09
CACNA2D2	90093	chr13	36205212	6.8e-09
SP8	67693	chr9	99468616	7e-09
ENSSSCG00000028718	4527	chr7	108656777	7.92e-09
U6(ENSSSCG00000025129)	22423	chr1	54904355	8.75e-09
ENSSSCG00000029872	76240	chr1	54904355	8.75e-09
ENSSSCG00000008527	52174	chr3	115672373	8.77e-09
SNORA62	105643	chr3	115672373	8.77e-09
ENSSSCG00000006808	5175	chr4	120129452	9.79e-09
ENSSSCG00000022631	6468	chr4	120129452	9.79e-09
ARL11	12729	chr11	18400218	1.05e-08
EBPL	70310	chr11	18400218	1.05e-08
STX1B	0	chr3	17850888	1.1e-08
SWAP70	0	chr2	53090113	1.1e-08
ENSSSCG00000028683	40272	chr3	63050521	1.11e-08
SUCLG1	88276	chr3	63050521	1.11e-08
CISD1	50310	chr11	74028599	1.12e-08
AGPAT4	0	chr1	8389353	1.15e-08
ZSWIM3	0	chr17	53717003	1.19e-08
SLC15A5	10391	chr5	59602978	1.19e-08
LMO3	13541	chr5	59602978	1.19e-08
ENSSSCG00000016590	0	chr18	21637304	1.2e-08
ENSSSCG00000005785	13075	chr1	311408927	1.22e-08
ENSSSCG00000028791	74533	chr1	311408927	1.22e-08
CORIN	0	chr8	39704961	1.3e-08
GHSR	25201	chr13	119943138	1.3e-08
NCEH1	92606	chr13	119943138	1.3e-08
CXCL13	112947	chr8	77155297	1.33e-08
ENSSSCG00000018135	11314	chr4	116649009	1.38e-08
OLFML3	55493	chr4	116649009	1.38e-08
AQP9	35899	chr1	125861974	1.66e-08
CACNA1E	0	chr9	135379311	1.69e-08
FAM210B	0	chr17	64054334	2e-08
SDR16C5	15809	chr4	82534370	2.08e-08
ENSSSCG00000006246	26739	chr4	82534370	2.08e-08
VCP	0	chr1	263384799	2.22e-08
ENSSSCG00000011922	20309	chr13	156250469	2.28e-08
ENSSSCG00000021965	63729	chr13	156250469	2.28e-08
ENSSSCG00000011455	0	chr13	38960593	2.58e-08
HES6	2891	chr15	152214944	2.72e-08
ENSSSCG00000023854	28076	chr15	152214944	2.72e-08
DERA	33949	chr5	59844510	2.73e-08
ENSSSCG00000008826	0	chr8	40520569	2.97e-08
PICK1	0	chr5	7216668	3.12e-08
ENSSSCG00000008532	82222	chr3	116478313	3.14e-08
SKIL	18330	chr13	117834225	3.18e-08
PLPPR1	73085	chr1	271400249	3.18e-08
PRKCI	93978	chr13	117834225	3.18e-08
LGALS2	8442	chr5	7787116	3.23e-08
ENSSSCG00000028531	25202	chr5	7787116	3.23e-08
ZNF706	67152	chr4	38600548	3.25e-08
LARP6	9920	chr1	186821682	3.37e-08
ENSSSCG00000021937	13023	chr1	186821682	3.37e-08
ENSSSCG00000006760	0	chr4	116786123	3.43e-08
U6(ENSSSCG00000029959)	131748	chr13	107185603	3.47e-08
DUSP10	34238	chr10	13050230	3.69e-08
ENSSSCG00000008799	0	chr8	34197540	3.82e-08
ENSSSCG00000026997	2865	chr1	158378708	3.82e-08
MKRN3	15231	chr1	158378708	3.82e-08
ENSSSCG00000021749	11257	chr13	130570436	3.83e-08
LAMP3	24336	chr13	130570436	3.83e-08
DDX31	0	chr1	306422651	3.86e-08
U6(ENSSSCG00000029939)	10838	chr5	55023302	3.95e-08
ENSSSCG00000000576	63646	chr5	55023302	3.95e-08
DHX15	86622	chr8	18766972	4.06e-08
MBD2	7678	chr1	113944453	4.07e-08
ENSSSCG00000004527	10466	chr1	113944453	4.07e-08
KCTD6	7968	chr13	44215099	4.13e-08
PDHB	87241	chr13	44215099	4.13e-08
ENSSSCG00000004839	94294	chr1	158624948	4.22e-08
ENSSSCG00000027279	56882	chr17	50217179	4.36e-08
POLR3H	0	chr5	4378871	4.47e-08
PAPOLA	0	chr7	124941092	4.95e-08
ENSSSCG00000026516	19760	chr13	131924120	6.22e-08
ENSSSCG00000027025	43350	chr13	131924120	6.22e-08
ENSSSCG00000006252	0	chr4	82934276	6.48e-08
GOLIM4	0	chr13	115416284	6.68e-08
SVIL	0	chr10	45961116	6.69e-08
ENSSSCG00000005732	10861	chr1	306541191	6.69e-08
ENSSSCG00000023474	96373	chr1	306541191	6.69e-08
ENSSSCG00000022794	0	chr7	128209552	7.08e-08
RBM46	0	chr8	78667916	7.1e-08
PRICKLE2	0	chr13	50091848	7.4e-08
ENSSSCG00000025202	92079	chr13	50091848	7.4e-08
PQLC2	0	chr6	71826178	7.64e-08
CH242-7P5.3	8193	chr17	58524719	8.09e-08
PARD6B	58343	chr17	58524719	8.09e-08
ENSSSCG00000006253	33546	chr4	83086664	8.23e-08
ENSSSCG00000027441	76252	chr13	118361727	8.36e-08
CCDC70	47274	chr11	16390842	9e-08
KLHDC8B	1685	chr13	35005727	9.05e-08
CCDC71	3965	chr13	35005727	9.05e-08
B3GNT5	3420	chr13	130498238	9.19e-08
GFRA1	0	chr14	137482512	9.23e-08
ENSSSCG00000011752	0	chr13	119842955	9.4e-08
ENSSSCG00000026579	14571	chr13	105084136	9.82e-08
CCNL1	60614	chr13	105084136	9.82e-08
ASAP2	0	chr3	135340671	1.05e-07
ENSSSCG00000018845	42091	chr17	63632287	1.06e-07
snoU13	49405	chr4	38793492	1.06e-07
ENSSSCG00000016347	78920	chr15	153332127	1.08e-07
ENSSSCG00000004738	0	chr1	144527706	1.2e-07
ZDHHC19	2690	chr13	143326660	1.2e-07
TFRC	81800	chr13	143326660	1.2e-07
U6(ENSSSCG00000019249)	17331	chr13	124122991	1.27e-07
ENSSSCG00000011760	140016	chr13	124122991	1.27e-07
ENSSSCG00000020775	2299	chr2	78782047	1.3e-07
ENSSSCG00000013994	15993	chr2	78782047	1.3e-07
POLR2M	60715	chr1	126322755	1.32e-07
C15orf48	8321	chr1	140927656	1.33e-07
SLC28A2	145066	chr1	140927656	1.33e-07
LTF	6350	chr13	32615792	1.36e-07
5S_rRNA	71084	chr10	30995431	1.36e-07
RTP3	83291	chr13	32615792	1.36e-07
ENSSSCG00000028803	0	chr16	4021053	1.38e-07
SIDT1	0	chr13	155912120	1.39e-07
SHROOM3	0	chr8	76480678	1.44e-07
ENSSSCG00000020996	2483	chr15	152259345	1.45e-07
ENSSSCG00000016338	5487	chr15	152259345	1.45e-07
ENSSSCG00000019121	5199	chr2	20319424	1.52e-07
U6(ENSSSCG00000018959)	83575	chr2	20319424	1.52e-07
GTF3C4	0	chr1	306487764	1.61e-07
U6(ENSSSCG00000029316)	9609	chr17	54764889	1.67e-07
U6(ENSSSCG00000022743)	65089	chr17	54764889	1.67e-07
DGUOK	0	chr3	72221115	1.73e-07
ENSSSCG00000002511	9404	chr7	128239663	1.9e-07
ENSSSCG00000029795	0	chr1	120491031	1.93e-07
IQCJ-SCHIP1	0	chr13	107936323	1.96e-07
TPRG1	72982	chr13	135874790	1.98e-07
STK24	0	chr11	74726369	2.14e-07
ENSSSCG00000025997	18982	chr13	216547818	2.18e-07
ENSSSCG00000021991	25012	chr13	216547818	2.18e-07
ENSSSCG00000012049	14922	chr13	207865091	2.19e-07
ENSSSCG00000012047	27579	chr13	207865091	2.19e-07
SERPINI1	0	chr13	115167924	2.2e-07
GRB10	0	chr9	150321804	2.27e-07
ENSSSCG00000011329	0	chr13	33076096	2.31e-07
YPEL5	29674	chr3	115833434	2.38e-07
LBH	45390	chr3	115833434	2.38e-07
BMP6	11255	chr7	5327806	2.41e-07
ENSSSCG00000001030	75882	chr7	5327806	2.41e-07
POP1	3937	chr4	41665279	2.42e-07
ENSSSCG00000013409	21963	chr2	53061312	2.42e-07
ENSSSCG00000020781	29478	chr4	41665279	2.42e-07
SEC61B	37534	chr1	269260212	2.42e-07
ENSSSCG00000023504	0	chr17	14849452	2.44e-07
NTNG2	3397	chr1	306140851	2.51e-07
USP4	0	chr13	35087376	2.52e-07
MATN4	17673	chr17	53206071	2.67e-07
ENSSSCG00000022258	20263	chr17	53206071	2.67e-07
KLHL42	8540	chr5	49492510	2.7e-07
RPS19BP1	1396	chr5	6039942	2.86e-07
ATF4	2640	chr5	6039942	2.86e-07
ENSSSCG00000025934	0	chr9	131516016	3.02e-07
ENSSSCG00000011331	3063	chr13	33126193	3.18e-07
NCALD	0	chr4	37981664	3.27e-07
ENSSSCG00000027360	0	chr1	289386245	3.32e-07
7SK	114079	chr2	51088432	3.5e-07
ENSSSCG00000008176	5473	chr3	56562216	3.52e-07
VEPH1	0	chr13	105405925	3.56e-07
ENSSSCG00000005713	4441	chr1	305292216	3.63e-07
FAM78A	8036	chr1	305292216	3.63e-07
SNORA18	11348	chr1	8897052	3.69e-07
SLC22A3	11548	chr1	8897052	3.69e-07
ENSSSCG00000027925	13809	chr2	161671839	3.76e-07
ENSSSCG00000028636	35563	chr2	161671839	3.76e-07
ENSSSCG00000024832	10052	chr13	33325501	3.83e-07
ENSSSCG00000025421	20127	chr13	33325501	3.83e-07
1 The genes are ordered according to their nearest EigenGWAS significant SNPs' p value.
2 Distance between the gene and nearest significant EigenGWAS SNP.
