# Supplementary material for: Genomic analysis reveals genes affecting distinct phenotypes among different Chinese and western pig breeds
Source: Sci Rep. 2018 Sep 6;8:13352. doi: 10.1038/s41598-018-31802-x (PMC6127261; doi:10.1038/s41598-018-31802-x)
Supplement: Supplementary file 3 — Table S2 [file 41598_2018_31802_MOESM3_ESM.xlsx]

## Sheet: Table S2
Table S2. Significant GO Terms enriced by genes near significant PC1 EigenGWAS SNPs.
GOID	Term	Count1	Size2	Pvalue	Gene3
GO:0060263	regulation of respiratory burst	2	3	0.000441941955625051	DUSP10;RAC3
GO:0060753	regulation of mast cell chemotaxis	2	5	0.00144994253798928	SWAP70;RAC3
GO:0002551	mast cell chemotaxis	2	6	0.0021577435936188	SWAP70;RAC3
GO:0045730	respiratory burst	2	6	0.0021577435936188	DUSP10;RAC3
GO:0097531	mast cell migration	2	6	0.0021577435936188	SWAP70;RAC3
GO:0071702	organic substance transport	14	518	0.00323559613854583	PQLC2;SLC22A3;AQP9;SLC28A2;THBS1;VIMP;SEC61B;ENSSSCG00000006808;SCARB2;TFRC;RAC3;SLC35C2;FAM3D;SSTR3
GO:0006820	anion transport	5	92	0.00512500185119604	PQLC2;THBS1;ENSSSCG00000006808;SLC35C2;CLIC6
GO:0071705	nitrogen compound transport	12	437	0.00588720867964332	PQLC2;SLC22A3;AQP9;SLC28A2;VIMP;SEC61B;SCARB2;TFRC;RAC3;SLC35C2;FAM3D;SSTR3
GO:0010648	negative regulation of cell communication	8	240	0.00839819570740748	THBS1;IGF1R;DUSP10;GRB10;KCTD6;FAM3D;SSTR3;LTF
GO:0023057	negative regulation of signaling	8	241	0.00860388205857075	THBS1;IGF1R;DUSP10;GRB10;KCTD6;FAM3D;SSTR3;LTF
GO:1901264	carbohydrate derivative transport	2	12	0.00905442819885226	SLC28A2;SLC35C2
GO:0006099	tricarboxylic acid cycle	2	13	0.0106167149286599	SUCLG1;PDHB
GO:0007041	lysosomal transport	2	13	0.0106167149286599	VCP;SCARB2
GO:0010633	negative regulation of epithelial cell migration	2	13	0.0106167149286599	THBS1;DUSP10
GO:0061045	negative regulation of wound healing	2	13	0.0106167149286599	THBS1;DUSP10
GO:0006810	transport	20	989	0.0114466430150376	PQLC2;SLC22A3;AQP9;C15orf48;SLC28A2;THBS1;VIMP;VCP;SEC61B;ENSSSCG00000006808;RHOT2;SYNGR3;SCARB2;TFRC;RAC3;SLC35C2;FAM3D;SSTR3;CLIC6;LTF
GO:0015711	organic anion transport	4	73	0.0119173344329234	PQLC2;THBS1;ENSSSCG00000006808;SLC35C2
GO:0002204	somatic recombination of immunoglobulin genes involved in immune response	2	14	0.0122890522430258	TFRC;SWAP70
GO:0002208	somatic diversification of immunoglobulins involved in immune response	2	14	0.0122890522430258	TFRC;SWAP70
GO:0002381	immunoglobulin production involved in immunoglobulin mediated immune response	2	14	0.0122890522430258	TFRC;SWAP70
GO:0006101	citrate metabolic process	2	14	0.0122890522430258	SUCLG1;PDHB
GO:0016447	somatic recombination of immunoglobulin gene segments	2	14	0.0122890522430258	TFRC;SWAP70
GO:0045190	isotype switching	2	14	0.0122890522430258	TFRC;SWAP70
GO:0090278	negative regulation of peptide hormone secretion	2	14	0.0122890522430258	FAM3D;SSTR3
GO:0002581	negative regulation of antigen processing and presentation of peptide or polysaccharide antigen via MHC class II	1	1	0.0122907395634668	THBS1
GO:0002605	negative regulation of dendritic cell antigen processing and presentation	1	1	0.0122907395634668	THBS1
GO:0006420	arginyl-tRNA aminoacylation	1	1	0.0122907395634668	ENSSSCG00000011329
GO:0010746	regulation of plasma membrane long-chain fatty acid transport	1	1	0.0122907395634668	THBS1
GO:0010748	negative regulation of plasma membrane long-chain fatty acid transport	1	1	0.0122907395634668	THBS1
GO:0010749	regulation of nitric oxide mediated signal transduction	1	1	0.0122907395634668	THBS1
GO:0010751	negative regulation of nitric oxide mediated signal transduction	1	1	0.0122907395634668	THBS1
GO:0010752	regulation of cGMP-mediated signaling	1	1	0.0122907395634668	THBS1
GO:0010754	negative regulation of cGMP-mediated signaling	1	1	0.0122907395634668	THBS1
GO:0015781	pyrimidine nucleotide-sugar transport	1	1	0.0122907395634668	SLC35C2
GO:0015786	UDP-glucose transport	1	1	0.0122907395634668	SLC35C2
GO:0015819	lysine transport	1	1	0.0122907395634668	PQLC2
GO:0015858	nucleoside transport	1	1	0.0122907395634668	SLC28A2
GO:0015860	purine nucleoside transmembrane transport	1	1	0.0122907395634668	SLC28A2
GO:0015911	plasma membrane long-chain fatty acid transport	1	1	0.0122907395634668	THBS1
GO:0031204	posttranslational protein targeting to membrane, translocation	1	1	0.0122907395634668	SEC61B
GO:0033629	negative regulation of cell adhesion mediated by integrin	1	1	0.0122907395634668	SWAP70
GO:0033633	negative regulation of cell-cell adhesion mediated by integrin	1	1	0.0122907395634668	SWAP70
GO:0036066	protein O-linked fucosylation	1	1	0.0122907395634668	SLC35C2
GO:0044387	negative regulation of protein kinase activity by regulation of protein phosphorylation	1	1	0.0122907395634668	DUSP10
GO:0046122	purine deoxyribonucleoside metabolic process	1	1	0.0122907395634668	DGUOK
GO:0046491	L-methylmalonyl-CoA metabolic process	1	1	0.0122907395634668	MCEE
GO:0051389	inactivation of MAPKK activity	1	1	0.0122907395634668	IGF1R
GO:0051615	histamine uptake	1	1	0.0122907395634668	SLC22A3
GO:0051643	endoplasmic reticulum localization	1	1	0.0122907395634668	POLR2M
GO:0051685	maintenance of ER location	1	1	0.0122907395634668	POLR2M
GO:0051917	regulation of fibrinolysis	1	1	0.0122907395634668	THBS1
GO:0051918	negative regulation of fibrinolysis	1	1	0.0122907395634668	THBS1
GO:0072530	purine-containing compound transmembrane transport	1	1	0.0122907395634668	SLC28A2
GO:0080144	amino acid homeostasis	1	1	0.0122907395634668	PQLC2
GO:1900157	regulation of bone mineralization involved in bone maturation	1	1	0.0122907395634668	LTF
GO:1900159	positive regulation of bone mineralization involved in bone maturation	1	1	0.0122907395634668	LTF
GO:1901642	nucleoside transmembrane transport	1	1	0.0122907395634668	SLC28A2
GO:1902001	fatty acid transmembrane transport	1	1	0.0122907395634668	THBS1
GO:1902732	positive regulation of chondrocyte proliferation	1	1	0.0122907395634668	LTF
GO:1903753	negative regulation of p38MAPK cascade	1	1	0.0122907395634668	DUSP10
GO:1903960	negative regulation of anion transmembrane transport	1	1	0.0122907395634668	THBS1
GO:1905041	regulation of epithelium regeneration	1	1	0.0122907395634668	DUSP10
GO:1905042	negative regulation of epithelium regeneration	1	1	0.0122907395634668	DUSP10
GO:1905123	regulation of glucosylceramidase activity	1	1	0.0122907395634668	SCARB2
GO:1990399	epithelium regeneration	1	1	0.0122907395634668	DUSP10
GO:2000192	negative regulation of fatty acid transport	1	1	0.0122907395634668	THBS1
GO:2000308	negative regulation of tumor necrosis factor (ligand) superfamily member 11 production	1	1	0.0122907395634668	LTF
GO:2001027	negative regulation of endothelial cell chemotaxis	1	1	0.0122907395634668	THBS1
GO:1903706	regulation of hemopoiesis	4	74	0.0124848580871027	FAM210B;DUSP10;RUNX1;LTF
GO:0006811	ion transport	9	312	0.0128982286902169	PQLC2;SLC22A3;C15orf48;THBS1;ENSSSCG00000006808;TFRC;SLC35C2;CLIC6;LTF
GO:0016445	somatic diversification of immunoglobulins	2	15	0.0140685952241885	TFRC;SWAP70
GO:1903035	negative regulation of response to wounding	2	15	0.0140685952241885	THBS1;DUSP10
GO:0051234	establishment of localization	20	1008	0.0140952779176288	PQLC2;SLC22A3;AQP9;C15orf48;SLC28A2;THBS1;VIMP;VCP;SEC61B;ENSSSCG00000006808;RHOT2;SYNGR3;SCARB2;TFRC;RAC3;SLC35C2;FAM3D;SSTR3;CLIC6;LTF
GO:0051179	localization	24	1293	0.0144228298096787	PQLC2;SLC22A3;AQP9;C15orf48;SLC28A2;THBS1;IGF1R;VIMP;VCP;SEC61B;ENSSSCG00000006808;RHOT2;SYNGR3;SCARB2;DUSP10;TFRC;SWAP70;RAC3;SLC35C2;FAM3D;SSTR3;CLIC6;LTF;POLR2M
GO:0002684	positive regulation of immune system process	7	216	0.0157400479900566	THBS1;FAM210B;DUSP10;TFRC;RUNX1;SWAP70;RAC3
GO:0002562	somatic diversification of immune receptors via germline recombination within a single locus	2	16	0.0159525501659807	TFRC;SWAP70
GO:0016444	somatic cell DNA recombination	2	16	0.0159525501659807	TFRC;SWAP70
GO:0050921	positive regulation of chemotaxis	3	44	0.0163375601660272	THBS1;SWAP70;RAC3
GO:0002200	somatic diversification of immune receptors	2	17	0.0179381737797327	TFRC;SWAP70
GO:0002312	B cell activation involved in immune response	2	17	0.0179381737797327	TFRC;SWAP70
GO:0030433	ubiquitin-dependent ERAD pathway	2	17	0.0179381737797327	VCP;SEC61B
GO:0072350	tricarboxylic acid metabolic process	2	17	0.0179381737797327	SUCLG1;PDHB
GO:0002682	regulation of immune system process	8	278	0.0192375543393579	THBS1;FAM210B;DUSP10;TFRC;RUNX1;SWAP70;RAC3;LTF
GO:0098656	anion transmembrane transport	2	18	0.0200227724114499	THBS1;CLIC6
GO:0045637	regulation of myeloid cell differentiation	3	48	0.0206132723163435	FAM210B;RUNX1;LTF
GO:0065008	regulation of biological quality	16	776	0.0216175396733011	PICK1;PQLC2;SLC22A3;THBS1;NCALD;FAM210B;RHOT2;SLC9A2;TXNDC9;TFRC;ENSSSCG00000012049;SWAP70;FAM3D;SSTR3;LTF;POLR2M
GO:0015849	organic acid transport	3	49	0.0217694864153494	PQLC2;THBS1;ENSSSCG00000006808
GO:0046942	carboxylic acid transport	3	49	0.0217694864153494	PQLC2;THBS1;ENSSSCG00000006808
GO:1903708	positive regulation of hemopoiesis	3	49	0.0217694864153494	FAM210B;DUSP10;RUNX1
GO:0046888	negative regulation of hormone secretion	2	19	0.0222037012701144	FAM3D;SSTR3
GO:0022407	regulation of cell-cell adhesion	4	90	0.0239974642496005	DUSP10;TFRC;SWAP70;RAC3
GO:0032102	negative regulation of response to external stimulus	3	51	0.0241869398161632	THBS1;DUSP10;LTF
GO:0002468	dendritic cell antigen processing and presentation	1	2	0.0244329899037209	THBS1
GO:0002536	respiratory burst involved in inflammatory response	1	2	0.0244329899037209	DUSP10
GO:0002578	negative regulation of antigen processing and presentation	1	2	0.0244329899037209	THBS1
GO:0002580	regulation of antigen processing and presentation of peptide or polysaccharide antigen via MHC class II	1	2	0.0244329899037209	THBS1
GO:0002604	regulation of dendritic cell antigen processing and presentation	1	2	0.0244329899037209	THBS1
GO:0002679	respiratory burst involved in defense response	1	2	0.0244329899037209	DUSP10
GO:0006384	transcription initiation from RNA polymerase III promoter	1	2	0.0244329899037209	POLR3H
GO:0006616	SRP-dependent cotranslational protein targeting to membrane, translocation	1	2	0.0244329899037209	SEC61B
GO:0006620	posttranslational protein targeting to endoplasmic reticulum membrane	1	2	0.0244329899037209	SEC61B
GO:0006622	protein targeting to lysosome	1	2	0.0244329899037209	SCARB2
GO:0008616	queuosine biosynthetic process	1	2	0.0244329899037209	TXNDC9
GO:0009120	deoxyribonucleoside metabolic process	1	2	0.0244329899037209	DGUOK
GO:0010757	negative regulation of plasminogen activation	1	2	0.0244329899037209	THBS1
GO:0015780	nucleotide-sugar transport	1	2	0.0244329899037209	SLC35C2
GO:0015791	polyol transport	1	2	0.0244329899037209	AQP9
GO:0019732	antifungal humoral response	1	2	0.0244329899037209	LTF
GO:0019934	cGMP-mediated signaling	1	2	0.0244329899037209	THBS1
GO:0032510	endosome to lysosome transport via multivesicular body sorting pathway	1	2	0.0244329899037209	VCP
GO:0032891	negative regulation of organic acid transport	1	2	0.0244329899037209	THBS1
GO:0035335	peptidyl-tyrosine dephosphorylation	1	2	0.0244329899037209	DUSP10
GO:0042710	biofilm formation	1	2	0.0244329899037209	LTF
GO:0044010	single-species biofilm formation	1	2	0.0244329899037209	LTF
GO:0044407	single-species biofilm formation in or on host organism	1	2	0.0244329899037209	LTF
GO:0045879	negative regulation of smoothened signaling pathway	1	2	0.0244329899037209	KCTD6
GO:0046116	queuosine metabolic process	1	2	0.0244329899037209	TXNDC9
GO:0051657	maintenance of organelle location	1	2	0.0244329899037209	POLR2M
GO:0060264	regulation of respiratory burst involved in inflammatory response	1	2	0.0244329899037209	DUSP10
GO:0060266	negative regulation of respiratory burst involved in inflammatory response	1	2	0.0244329899037209	DUSP10
GO:0060268	negative regulation of respiratory burst	1	2	0.0244329899037209	DUSP10
GO:0061857	endoplasmic reticulum stress-induced pre-emptive quality control	1	2	0.0244329899037209	VCP
GO:0071593	lymphocyte aggregation	1	2	0.0244329899037209	RAC3
GO:0072535	tumor necrosis factor (ligand) superfamily member 11 production	1	2	0.0244329899037209	LTF
GO:1900190	regulation of single-species biofilm formation	1	2	0.0244329899037209	LTF
GO:1900191	negative regulation of single-species biofilm formation	1	2	0.0244329899037209	LTF
GO:1900228	regulation of single-species biofilm formation in or on host organism	1	2	0.0244329899037209	LTF
GO:1900229	negative regulation of single-species biofilm formation in or on host organism	1	2	0.0244329899037209	LTF
GO:1902308	regulation of peptidyl-serine dephosphorylation	1	2	0.0244329899037209	SWAP70
GO:1902309	negative regulation of peptidyl-serine dephosphorylation	1	2	0.0244329899037209	SWAP70
GO:1903011	negative regulation of bone development	1	2	0.0244329899037209	LTF
GO:1903792	negative regulation of anion transport	1	2	0.0244329899037209	THBS1
GO:1903959	regulation of anion transmembrane transport	1	2	0.0244329899037209	THBS1
GO:1990264	peptidyl-tyrosine dephosphorylation involved in inactivation of protein kinase activity	1	2	0.0244329899037209	DUSP10
GO:2000307	regulation of tumor necrosis factor (ligand) superfamily member 11 production	1	2	0.0244329899037209	LTF
GO:2001205	negative regulation of osteoclast development	1	2	0.0244329899037209	LTF
GO:0030155	regulation of cell adhesion	5	136	0.0249365363993296	THBS1;DUSP10;TFRC;SWAP70;RAC3
GO:0030335	positive regulation of cell migration	4	93	0.0266908503280571	THBS1;IGF1R;SWAP70;RAC3
GO:0006470	protein dephosphorylation	2	22	0.0292987383426972	DUSP10;SWAP70
GO:0009060	aerobic respiration	2	22	0.0292987383426972	SUCLG1;PDHB
GO:0050920	regulation of chemotaxis	3	56	0.0308426462886399	THBS1;SWAP70;RAC3
GO:1902105	regulation of leukocyte differentiation	3	56	0.0308426462886399	DUSP10;RUNX1;LTF
GO:0071900	regulation of protein serine/threonine kinase activity	4	98	0.0315708810841139	THBS1;IGF1R;DUSP10;CCNL1
GO:2000147	positive regulation of cell motility	4	98	0.0315708810841139	THBS1;IGF1R;SWAP70;RAC3
GO:0007034	vacuolar transport	2	23	0.0318394910595299	VCP;SCARB2
GO:0051272	positive regulation of cellular component movement	4	100	0.0336612654360207	THBS1;IGF1R;SWAP70;RAC3
GO:0002520	immune system development	6	199	0.0341048779633659	FAM210B;DUSP10;TFRC;RUNX1;SWAP70;LTF
GO:0036503	ERAD pathway	2	24	0.0344640567434813	VCP;SEC61B
GO:0030334	regulation of cell migration	5	150	0.0360192954233907	THBS1;IGF1R;DUSP10;SWAP70;RAC3
GO:0007263	nitric oxide mediated signal transduction	1	3	0.0364285138777692	THBS1
GO:0009200	deoxyribonucleoside triphosphate metabolic process	1	3	0.0364285138777692	DGUOK
GO:0009215	purine deoxyribonucleoside triphosphate metabolic process	1	3	0.0364285138777692	DGUOK
GO:0010755	regulation of plasminogen activation	1	3	0.0364285138777692	THBS1
GO:0015802	basic amino acid transport	1	3	0.0364285138777692	PQLC2
GO:0019985	translesion synthesis	1	3	0.0364285138777692	VCP
GO:0030511	positive regulation of transforming growth factor beta receptor signaling pathway	1	3	0.0364285138777692	THBS1
GO:0030852	regulation of granulocyte differentiation	1	3	0.0364285138777692	RUNX1
GO:0030854	positive regulation of granulocyte differentiation	1	3	0.0364285138777692	RUNX1
GO:0030970	retrograde protein transport, ER to cytosol	1	3	0.0364285138777692	SEC61B
GO:0032026	response to magnesium ion	1	3	0.0364285138777692	THBS1
GO:0032527	protein exit from endoplasmic reticulum	1	3	0.0364285138777692	SEC61B
GO:0033572	transferrin transport	1	3	0.0364285138777692	TFRC
GO:0033632	regulation of cell-cell adhesion mediated by integrin	1	3	0.0364285138777692	SWAP70
GO:0035630	bone mineralization involved in bone maturation	1	3	0.0364285138777692	LTF
GO:0035970	peptidyl-threonine dephosphorylation	1	3	0.0364285138777692	DUSP10
GO:0043508	negative regulation of JUN kinase activity	1	3	0.0364285138777692	DUSP10
GO:0043652	engulfment of apoptotic cell	1	3	0.0364285138777692	THBS1
GO:0045591	positive regulation of regulatory T cell differentiation	1	3	0.0364285138777692	DUSP10
GO:0046070	dGTP metabolic process	1	3	0.0364285138777692	DGUOK
GO:0051608	histamine transport	1	3	0.0364285138777692	SLC22A3
GO:0060125	negative regulation of growth hormone secretion	1	3	0.0364285138777692	SSTR3
GO:0061462	protein localization to lysosome	1	3	0.0364285138777692	SCARB2
GO:0090141	positive regulation of mitochondrial fission	1	3	0.0364285138777692	DDHD1
GO:0097242	amyloid-beta clearance	1	3	0.0364285138777692	IGF1R
GO:1901407	regulation of phosphorylation of RNA polymerase II C-terminal domain	1	3	0.0364285138777692	CCNL1
GO:1901409	positive regulation of phosphorylation of RNA polymerase II C-terminal domain	1	3	0.0364285138777692	CCNL1
GO:1903513	endoplasmic reticulum to cytosol transport	1	3	0.0364285138777692	SEC61B
GO:1903846	positive regulation of cellular response to transforming growth factor beta stimulus	1	3	0.0364285138777692	THBS1
GO:0055072	iron ion homeostasis	2	25	0.0371700681801476	TFRC;LTF
GO:0040017	positive regulation of locomotion	4	105	0.0392363317417328	THBS1;IGF1R;SWAP70;RAC3
GO:0006605	protein targeting	3	62	0.0399741037870536	SEC61B;SCARB2;RAC3
GO:0002694	regulation of leukocyte activation	4	106	0.0404114255803583	THBS1;DUSP10;TFRC;RAC3
GO:0002377	immunoglobulin production	2	27	0.0428171775676102	TFRC;SWAP70
GO:0010822	positive regulation of mitochondrion organization	2	27	0.0428171775676102	DDHD1;RAC3
GO:2000145	regulation of cell motility	5	159	0.0445405322477156	THBS1;IGF1R;DUSP10;SWAP70;RAC3
GO:0043405	regulation of MAP kinase activity	3	65	0.0450003354674366	THBS1;IGF1R;DUSP10
GO:0051094	positive regulation of developmental process	7	269	0.0451034400717063	THBS1;DDHD1;FAM210B;DUSP10;TFRC;RUNX1;LTF
GO:0050801	ion homeostasis	5	160	0.0455564929025683	PQLC2;SLC9A2;TFRC;SWAP70;LTF
GO:0002761	regulation of myeloid leukocyte differentiation	2	28	0.0457537571493472	RUNX1;LTF
GO:0015718	monocarboxylic acid transport	2	28	0.0457537571493472	THBS1;ENSSSCG00000006808
GO:0043409	negative regulation of MAPK cascade	2	28	0.0457537571493472	IGF1R;DUSP10
GO:0002366	leukocyte activation involved in immune response	3	66	0.0467428380501282	TFRC;SWAP70;RAC3
GO:0050865	regulation of cell activation	4	112	0.0478835996554956	THBS1;DUSP10;TFRC;RAC3
GO:0001504	neurotransmitter uptake	1	4	0.0482790537834283	SLC22A3
GO:0002070	epithelial cell maturation	1	4	0.0482790537834283	ENSSSCG00000012049
GO:0002577	regulation of antigen processing and presentation	1	4	0.0482790537834283	THBS1
GO:0009151	purine deoxyribonucleotide metabolic process	1	4	0.0482790537834283	DGUOK
GO:0010592	positive regulation of lamellipodium assembly	1	4	0.0482790537834283	RAC3
GO:0010763	positive regulation of fibroblast migration	1	4	0.0482790537834283	THBS1
GO:0015682	ferric iron transport	1	4	0.0482790537834283	TFRC
GO:0030823	regulation of cGMP metabolic process	1	4	0.0482790537834283	THBS1
GO:0030949	positive regulation of vascular endothelial growth factor receptor signaling pathway	1	4	0.0482790537834283	GRB10
GO:0032098	regulation of appetite	1	4	0.0482790537834283	SLC22A3
GO:0033631	cell-cell adhesion mediated by integrin	1	4	0.0482790537834283	SWAP70
GO:0034643	establishment of mitochondrion localization, microtubule-mediated	1	4	0.0482790537834283	RHOT2
GO:0040037	negative regulation of fibroblast growth factor receptor signaling pathway	1	4	0.0482790537834283	THBS1
GO:0043537	negative regulation of blood vessel endothelial cell migration	1	4	0.0482790537834283	THBS1
GO:0043931	ossification involved in bone maturation	1	4	0.0482790537834283	LTF
GO:0044406	adhesion of symbiont to host	1	4	0.0482790537834283	LTF
GO:0045671	negative regulation of osteoclast differentiation	1	4	0.0482790537834283	LTF
GO:0046689	response to mercury ion	1	4	0.0482790537834283	AQP9
GO:0047497	mitochondrion transport along microtubule	1	4	0.0482790537834283	RHOT2
GO:0048799	animal organ maturation	1	4	0.0482790537834283	LTF
GO:0060754	positive regulation of mast cell chemotaxis	1	4	0.0482790537834283	SWAP70
GO:0070262	peptidyl-serine dephosphorylation	1	4	0.0482790537834283	SWAP70
GO:0070884	regulation of calcineurin-NFAT signaling cascade	1	4	0.0482790537834283	RCAN1
GO:0070977	bone maturation	1	4	0.0482790537834283	LTF
GO:0072512	trivalent inorganic cation transport	1	4	0.0482790537834283	TFRC
GO:0090140	regulation of mitochondrial fission	1	4	0.0482790537834283	DDHD1
GO:0090335	regulation of brown fat cell differentiation	1	4	0.0482790537834283	DUSP10
GO:0106056	regulation of calcineurin-mediated signaling	1	4	0.0482790537834283	RCAN1
GO:1902043	positive regulation of extrinsic apoptotic signaling pathway via death domain receptors	1	4	0.0482790537834283	THBS1
GO:1903012	positive regulation of bone development	1	4	0.0482790537834283	LTF
GO:2000353	positive regulation of endothelial cell apoptotic process	1	4	0.0482790537834283	THBS1
GO:0002263	cell activation involved in immune response	3	67	0.0485185532263729	TFRC;SWAP70;RAC3
GO:0032680	regulation of tumor necrosis factor production	2	29	0.0487627443993044	THBS1;LTF
GO:1903555	regulation of tumor necrosis factor superfamily cytokine production	2	29	0.0487627443993044	THBS1;LTF
1 The number of candidate genes involved in this GO term.
2 The numer of total genes involved in this GO term.
3 The names or Ensembl gene ID of candidate genes involved in this GO term.
