# Supplementary material for: Genomic analysis reveals genes affecting distinct phenotypes among different Chinese and western pig breeds
Source: Sci Rep. 2018 Sep 6;8:13352. doi: 10.1038/s41598-018-31802-x (PMC6127261; doi:10.1038/s41598-018-31802-x)
Supplement: Supplementary file 4 — Table S3 [file 41598_2018_31802_MOESM4_ESM.xlsx]

## Sheet: Table S3
Supplementary Table S3. Candidate genes near significant EigenGWAS with PC3 as phenotype.
Gene1	Distance2	Chromsome	Position	Pvalue
ENSSSCG00000002656	0	chr6	1943062	1.87e-17
SDK2	0	chr12	7757594	8.95e-17
ENSSSCG00000024537	44013	chr14	115975303	1e-16
ENSSSCG00000010487	137491	chr14	115975303	1e-16
CNTNAP5	57643	chr15	32483897	1.38e-16
HMCN2	0	chr1	304410455	3.95e-16
CU463271.1	78883	chr4	14869239	1.33e-15
ZFPM2	0	chr4	33893359	1.78e-15
7SK	33564	chr4	33893359	1.78e-15
ENSSSCG00000007147	0	chr17	36287518	4.88e-15
ESRRG	125129	chr10	8204618	4.88e-15
ENSSSCG00000025127	36852	chr11	53289479	5.77e-15
SYK	0	chr14	2854679	6.44e-15
ENSSSCG00000016424	22851	chr18	4247751	8.88e-15
NCS1	54622	chr1	304279299	1.07e-14
INSIG1	0	chr18	2843990	1.51e-14
RBM33	48915	chr18	2843990	1.51e-14
JPH3	0	chr6	1904061	1.91e-14
ENSSSCG00000010493	46310	chr14	116472270	1.98e-14
ENSSSCG00000010494	56700	chr14	116472270	1.98e-14
EN1	65231	chr15	27977381	2.07e-14
MAP3K8	0	chr10	45104036	2.49e-14
MYCBP2	83406	chr11	54117710	2.89e-14
ENSSSCG00000009475	5716	chr11	54587329	3.42e-14
EDNRB	104617	chr11	54587329	3.42e-14
ENSSSCG00000018589	3225	chr10	70453598	3.77e-14
PRKCQ	55748	chr10	70453598	3.77e-14
ENSSSCG00000022007	117657	chr18	3837377	3.82e-14
UBTD1	0	chr14	118398516	4.04e-14
RRP12	16122	chr14	118284638	5.11e-14
U6(ENSSSCG00000018212)	32636	chr14	118284638	5.11e-14
GATA3	6380	chr10	69607727	9.37e-14
TAF3	10204	chr10	69607727	9.37e-14
PARD3	0	chr10	62964383	1.78e-13
U6(ENSSSCG00000030127)	35581	chr15	22923404	2.16e-13
U4	69587	chr15	22923404	2.16e-13
ENSSSCG00000009338	0	chr11	8443731	2.27e-13
KCNK5	0	chr7	39705424	3.15e-13
DPP10	0	chr15	25226821	3.15e-13
DDX18	3716	chr15	25446365	6.46e-13
5S_rRNA	18423	chr10	45362597	7.19e-13
ENSSSCG00000011018	31038	chr10	45362597	7.19e-13
GRHL2	0	chr4	38296046	7.25e-13
ENTPD4	14397	chr14	8419431	1.02e-12
ENSSSCG00000011648	0	chr13	84486100	1.12e-12
ENSSSCG00000010476	4367	chr14	114500528	2.07e-12
ENSSSCG00000025877	61342	chr14	114500528	2.07e-12
U6(ENSSSCG00000023234)	113812	chr14	1591383	2.42e-12
KIAA1462	10240	chr10	45438683	2.45e-12
ENSSSCG00000011017	92761	chr10	45021462	2.81e-12
MYC	130032	chr4	13025990	2.93e-12
SLIT1	17925	chr14	118167468	4.91e-12
ENSSSCG00000012078	12332	chr13	215192567	7.49e-12
ENSSSCG00000012082	32887	chr13	215192567	7.49e-12
U6(ENSSSCG00000020598)	11252	chr10	70232826	7.52e-12
ENSSSCG00000018527	19158	chr7	127482215	1.04e-11
ENSSSCG00000007338	1380	chr17	46333997	1.07e-11
U6(ENSSSCG00000025903)	17430	chr12	26218255	1.07e-11
DLX3	20126	chr12	26218255	1.07e-11
ENSSSCG00000021553	28197	chr17	46333997	1.07e-11
MGAT5	0	chr15	20027999	1.21e-11
ENSSSCG00000015700	6245	chr15	20027999	1.21e-11
SLC35G2	94241	chr13	85447838	1.39e-11
NCK1	112313	chr13	85447838	1.39e-11
ENSSSCG00000028601	23527	chr13	85107997	1.52e-11
ENSSSCG00000026048	24538	chr13	85107997	1.52e-11
ENSSSCG00000025769	29832	chr18	1344187	1.58e-11
ENSSSCG00000026652	73504	chr18	1344187	1.58e-11
TENM2	22129	chr16	60168250	1.64e-11
ENSSSCG00000017015	85988	chr16	60168250	1.64e-11
U6(ENSSSCG00000021480)	11230	chr13	85810847	1.68e-11
ENSSSCG00000011655	39137	chr13	85810847	1.68e-11
ENSSSCG00000020240	3743	chr4	23001197	1.83e-11
AARD	11504	chr4	23001197	1.83e-11
PRDM12	0	chr1	304657715	2.31e-11
ENSSSCG00000022258	8634	chr17	53194442	2.38e-11
MATN4	29302	chr17	53194442	2.38e-11
BARHL1	0	chr1	306392182	2.47e-11
ENSSSCG00000005727	23799	chr1	306392182	2.47e-11
R3HDML	8561	chr17	52205248	2.84e-11
FITM2	10387	chr17	52205248	2.84e-11
ENSSSCG00000006018	124404	chr4	24579213	3.36e-11
5S_rRNA	29557	chr4	21981877	4.27e-11
ENSSSCG00000006009	107789	chr4	21981877	4.27e-11
MAFB	81538	chr17	47996286	4.69e-11
PAQR3	0	chr8	147791915	5.76e-11
U6(ENSSSCG00000020603)	37191	chr7	127649435	5.86e-11
SLC46A2	2969	chr1	284382195	6.21e-11
ENSSSCG00000005473	45449	chr1	284382195	6.21e-11
ENSSSCG00000007330	7329	chr17	45743664	6.68e-11
RBL1	26875	chr17	45743664	6.68e-11
U4	144251	chr15	23473460	7.44e-11
NTMT1	0	chr1	303688173	8.23e-11
NOM1	0	chr18	1745080	8.23e-11
ENSSSCG00000030285	0	chr13	214964923	1.05e-10
ENSSSCG00000024336	9468	chr13	214964923	1.05e-10
CLSTN2	0	chr13	89157384	1.09e-10
ENSSSCG00000011105	23418	chr10	63345614	1.15e-10
CUL2	42018	chr10	63345614	1.15e-10
TRHR	40930	chr4	30861537	1.22e-10
ENSSSCG00000015433	0	chr9	116710794	1.23e-10
ENSSSCG00000015434	31198	chr9	116710794	1.23e-10
C2orf76	0	chr15	28577623	2.22e-10
ITGA3	0	chr12	26291450	2.65e-10
ENSSSCG00000027411	8431	chr7	5541974	2.92e-10
BLOC1S5	10167	chr7	5541974	2.92e-10
ENSSSCG00000021783	6214	chr4	30659295	3.01e-10
ENSSSCG00000026607	139516	chr4	30659295	3.01e-10
ENSSSCG00000009458	25124	chr11	49382982	3.25e-10
ENSSSCG00000024722	104422	chr11	49382982	3.25e-10
AIRE	0	chr13	217034242	3.59e-10
PFKFB3	4616	chr10	70733358	3.91e-10
ENSSSCG00000026661	20223	chr18	1105626	5.38e-10
BLCAP	37712	chr17	46002006	5.56e-10
SRC	47416	chr17	46002006	5.56e-10
U6(ENSSSCG00000024442)	94741	chr11	55740618	5.93e-10
GK2	0	chr8	147409758	6.1e-10
DNAH8	0	chr7	39507147	6.12e-10
ENSSSCG00000027458	38901	chr6	8516146	7.71e-10
5S_rRNA	48471	chr6	8516146	7.71e-10
ENSSSCG00000016409	0	chr18	1595184	7.79e-10
PCCB	0	chr13	84613050	8.33e-10
ENSSSCG00000004970	0	chr1	185384356	1.22e-09
ZRANB3	0	chr15	19151396	1.27e-09
ENSSSCG00000005750	0	chr1	307837605	1.46e-09
DDX31	0	chr1	306428682	1.57e-09
ENSSSCG00000005674	0	chr1	303810969	1.81e-09
TOR1B	53137	chr1	303810969	1.81e-09
ENSSSCG00000010511	53236	chr14	117983885	1.88e-09
DUSP10	123296	chr10	12854165	1.98e-09
BDKRB2	2192	chr7	124431709	2.1e-09
ENSSSCG00000021164	16039	chr6	154252350	2.11e-09
PAPOLA	31002	chr7	125030371	2.11e-09
U6(ENSSSCG00000021001)	61311	chr6	154252350	2.11e-09
VRK1	137699	chr7	125030371	2.11e-09
GLUL	48094	chr9	135738526	2.33e-09
ZNF648	80068	chr9	135738526	2.33e-09
ENSSSCG00000025317	1901	chr17	53419414	2.37e-09
ENSSSCG00000007398	3359	chr17	53419414	2.37e-09
ENSSSCG00000020659	6490	chr17	53389971	2.61e-09
PTI	11303	chr17	53389971	2.61e-09
DICER1	27088	chr7	123651479	2.61e-09
CLMN	41406	chr7	123651479	2.61e-09
ENSSSCG00000025673	11988	chr17	45790400	2.95e-09
ENSSSCG00000002650	18693	chr6	1111048	3.23e-09
RCAN1	18308	chr13	208004216	3.26e-09
CLIC6	76135	chr13	208004216	3.26e-09
GRK7	0	chr13	90420718	3.52e-09
ENSSSCG00000029118	19224	chr15	19685405	3.76e-09
ACMSD	146928	chr15	19685405	3.76e-09
ABL1	0	chr1	304699618	3.96e-09
DEFB123	0	chr17	39878015	4.03e-09
ZNF622	11219	chr16	6130815	4.25e-09
ENSSSCG00000016791	53147	chr16	6130815	4.25e-09
SYBU	0	chr4	30207856	4.84e-09
U6(ENSSSCG00000020297)	92083	chr9	116757740	4.95e-09
ENSSSCG00000028741	0	chr13	217009352	5.11e-09
ERI3	0	chr6	154514291	5.17e-09
RALGPS1	0	chr1	301665950	6.08e-09
ENSSSCG00000028464	0	chr6	12050001	6.3e-09
ENSSSCG00000016426	0	chr18	4973989	6.35e-09
PIK3AP1	0	chr14	117755921	6.38e-09
ENSSSCG00000016789	46655	chr16	5697172	7.07e-09
FBXL7	102705	chr16	5697172	7.07e-09
SH3BP5	0	chr13	2445037	7.12e-09
ENSSSCG00000011129	0	chr10	69827220	7.54e-09
CAPN7	0	chr13	2424060	7.54e-09
ENSSSCG00000024492	34572	chr13	83850815	9.76e-09
ENSSSCG00000028410	83862	chr13	83850815	9.76e-09
GDPD5	0	chr9	10843590	1.02e-08
ENSSSCG00000011130	126012	chr10	69852890	1.33e-08
CXCR4	32257	chr15	18093070	1.34e-08
CACNA1E	0	chr9	135437821	1.48e-08
SLCO3A1	0	chr7	92912531	1.49e-08
ENSSSCG00000001493	34284	chr7	33057252	1.88e-08
RAB23	34626	chr7	33057252	1.88e-08
U6(ENSSSCG00000020131)	3657	chr8	147209211	2.07e-08
U6atac	106692	chr1	307660335	2.67e-08
U6(ENSSSCG00000020105)	74638	chr11	28975470	2.7e-08
RBM46	3977	chr8	78672202	2.82e-08
LRAT	28816	chr8	78672202	2.82e-08
CMIP	71393	chr6	7352932	3.04e-08
ENSSSCG00000002690	111791	chr6	7352932	3.04e-08
ENSSSCG00000029695	51621	chr16	41024804	3.18e-08
NCALD	0	chr4	38211959	3.34e-08
ARL15	80228	chr16	35198297	3.46e-08
FAM151B	6800	chr2	90960513	3.64e-08
ENSSSCG00000014121	7264	chr2	90960513	3.64e-08
WIPI1	5535	chr12	12176149	4.12e-08
PRKAR1A	7234	chr12	12176149	4.12e-08
ENSSSCG00000001774	35961	chr7	54011937	4.14e-08
ENSSSCG00000001775	49737	chr7	54011937	4.14e-08
U6(ENSSSCG00000024159)	14641	chr13	199643819	4.2e-08
APP	75189	chr13	199643819	4.2e-08
ENSSSCG00000001611	19471	chr7	41422577	4.39e-08
MSL2	11239	chr13	84561303	5.26e-08
MYO10	0	chr16	6615167	5.54e-08
ENSSSCG00000029627	64445	chr13	216833712	6e-08
ENSSSCG00000028137	69662	chr13	216833712	6e-08
ENSSSCG00000011198	0	chr13	3671884	6.09e-08
OXNAD1	44766	chr13	3671884	6.09e-08
U6(ENSSSCG00000019130)	93059	chr11	55041163	6.77e-08
SYNE3	0	chr7	123909961	7.43e-08
ZNF395	0	chr14	13297625	9.59e-08
MGMT	0	chr14	150904460	9.65e-08
KCNMB1	120747	chr16	57838957	1.04e-07
ST3GAL4	0	chr9	59129705	1.1e-07
U6(ENSSSCG00000020608)	1374	chr6	18215839	1.13e-07
GINS3	6699	chr6	18215839	1.13e-07
ENSSSCG00000024097	18770	chr4	135108285	1.36e-07
ENSSSCG00000018816	40549	chr4	135108285	1.36e-07
CH25H	0	chr14	110109379	1.37e-07
7SK	50797	chr8	78746482	1.4e-07
U1	15662	chr11	5720157	1.46e-07
ENSSSCG00000029470	35330	chr11	5720157	1.46e-07
CH242-266P8.1	11813	chr17	64632740	1.5e-07
FOXE3	143490	chr6	151330283	1.72e-07
ENSSSCG00000023549	83958	chr18	3067587	1.95e-07
MSRA	90525	chr14	14536489	2.01e-07
ssc-mir-124a-2	93400	chr14	14536489	2.01e-07
ENSSSCG00000027748	12908	chr10	11981565	2.07e-07
U6(ENSSSCG00000019397)	39527	chr10	11981565	2.07e-07
TWIST1	38211	chr9	97289913	2.13e-07
ALOX5AP	10914	chr11	7298477	2.2e-07
MEDAG	98057	chr11	7298477	2.2e-07
LGI1	10542	chr14	114993317	2.3e-07
SLC35G1	72977	chr14	114993317	2.3e-07
ENSSSCG00000016423	0	chr18	3295090	2.45e-07
RBM24	97937	chr7	13643179	2.53e-07
ENSSSCG00000006008	22954	chr4	21884851	2.67e-07
U6(ENSSSCG00000019101)	9418	chr3	73162283	2.75e-07
SNORD112	21521	chr3	73162283	2.75e-07
ENSSSCG00000007157	5117	chr17	36833173	2.78e-07
ENSSSCG00000022135	6092	chr17	36833173	2.78e-07
TRIM36	122506	chr2	123997705	2.96e-07
PFKL	0	chr13	217054380	2.97e-07
RBP1	6517	chr13	88080328	3.17e-07
ENSSSCG00000030661	17682	chr13	88080328	3.17e-07
WDR5	0	chr1	307541458	3.38e-07
RABIF	7252	chr10	29210246	3.39e-07
ENSSSCG00000021179	7810	chr10	29210246	3.39e-07
HS3ST2	66028	chr3	23876014	3.41e-07
ENSSSCG00000007838	136665	chr3	23876014	3.41e-07
ISM1	13235	chr17	24616898	3.44e-07
U6(ENSSSCG00000021539)	52101	chr2	128284351	3.6e-07
DMXL1	120716	chr2	128284351	3.6e-07
LAMB1	0	chr9	118457809	3.82e-07
ENSSSCG00000024167	18246	chr9	58727161	3.84e-07
PATE2	42642	chr9	58727161	3.84e-07
1 The genes are ordered according to their nearest EigenGWAS significant SNPs' p value.
2 Distance between the gene and nearest significant EigenGWAS SNP.
