# Supplementary material for: Genomic analysis reveals genes affecting distinct phenotypes among different Chinese and western pig breeds
Source: Sci Rep. 2018 Sep 6;8:13352. doi: 10.1038/s41598-018-31802-x (PMC6127261; doi:10.1038/s41598-018-31802-x)
Supplement: Supplementary file 5 — Table S4 [file 41598_2018_31802_MOESM5_ESM.xlsx]

## Sheet: Table S4
Table S4. Significant GO Terms enriced by genes near significant PC3 EigenGWAS SNPs.
GOID	Term	Count1	Size2	Pvalue	Gene3
GO:0019722	calcium-mediated signaling	5	35	3.71e-05	JPH3;NCALD;EDNRB;RCAN1;CXCR4
GO:0007612	learning	3	11	0.000207184897314866	JPH3;APP;EN1
GO:0050890	cognition	4	31	0.000356561304308425	JPH3;APP;ST3GAL4;EN1
GO:0048168	regulation of neuronal synaptic plasticity	2	4	0.000732051230093649	JPH3;APP
GO:0051402	neuron apoptotic process	4	38	0.000789246952789283	BARHL1;ENSSSCG00000007338;APP;EN1
GO:0019932	second-messenger-mediated signaling	5	77	0.00158014136747009	JPH3;NCALD;EDNRB;RCAN1;CXCR4
GO:0043524	negative regulation of neuron apoptotic process	3	23	0.00202161180566358	BARHL1;ENSSSCG00000007338;EN1
GO:0070997	neuron death	4	50	0.00222936751500326	BARHL1;ENSSSCG00000007338;APP;EN1
GO:0050885	neuromuscular process controlling balance	2	7	0.00250729643000245	JPH3;APP
GO:0007611	learning or memory	3	25	0.00258420350726046	JPH3;APP;EN1
GO:0042551	neuron maturation	2	8	0.00331905593352849	EDNRB;APP
GO:0050905	neuromuscular process	2	9	0.00423673778122387	JPH3;APP
GO:0051705	multi-organism behavior	2	9	0.00423673778122387	APP;EN1
GO:0043473	pigmentation	3	30	0.00438478349281551	EDNRB;EN1;BLOC1S5
GO:0043523	regulation of neuron apoptotic process	3	30	0.00438478349281551	BARHL1;ENSSSCG00000007338;EN1
GO:1901215	negative regulation of neuron death	3	30	0.00438478349281551	BARHL1;ENSSSCG00000007338;EN1
GO:0008088	axo-dendritic transport	2	10	0.00525795109215049	APP;BLOC1S5
GO:0045665	negative regulation of neuron differentiation	3	32	0.00527281849738993	PAQR3;EDNRB;APP
GO:0021700	developmental maturation	4	68	0.00679452879956924	EDNRB;APP;PRKAR1A;BLOC1S5
GO:0045859	regulation of protein kinase activity	6	156	0.00753567346586059	ENSSSCG00000004970;PAQR3;DUSP10;APP;MAP3K8;SH3BP5
GO:0008344	adult locomotory behavior	2	12	0.00760160101339897	APP;EN1
GO:0043549	regulation of kinase activity	6	165	0.00982213007172034	ENSSSCG00000004970;PAQR3;DUSP10;APP;MAP3K8;SH3BP5
GO:0043407	negative regulation of MAP kinase activity	2	14	0.010331640883652	PAQR3;DUSP10
GO:0050931	pigment cell differentiation	2	14	0.010331640883652	EDNRB;BLOC1S5
GO:0050877	nervous system process	6	167	0.0103911646741272	JPH3;BARHL1;GRK7;APP;ST3GAL4;EN1
GO:0002138	retinoic acid biosynthetic process	1	1	0.0112311930493749	RBP1
GO:0002265	astrocyte activation involved in immune response	1	1	0.0112311930493749	APP
GO:0002538	arachidonic acid metabolite production involved in inflammatory response	1	1	0.0112311930493749	ALOX5AP
GO:0002540	leukotriene production involved in inflammatory response	1	1	0.0112311930493749	ALOX5AP
GO:0006168	adenine salvage	1	1	0.0112311930493749	ENSSSCG00000002650
GO:0006542	glutamine biosynthetic process	1	1	0.0112311930493749	GLUL
GO:0006776	vitamin A metabolic process	1	1	0.0112311930493749	RBP1
GO:0007497	posterior midgut development	1	1	0.0112311930493749	EDNRB
GO:0014041	regulation of neuron maturation	1	1	0.0112311930493749	EDNRB
GO:0014043	negative regulation of neuron maturation	1	1	0.0112311930493749	EDNRB
GO:0016102	diterpenoid biosynthetic process	1	1	0.0112311930493749	RBP1
GO:0016199	axon midline choice point recognition	1	1	0.0112311930493749	APP
GO:0018011	N-terminal peptidyl-alanine methylation	1	1	0.0112311930493749	NTMT1
GO:0018012	N-terminal peptidyl-alanine trimethylation	1	1	0.0112311930493749	NTMT1
GO:0018013	N-terminal peptidyl-glycine methylation	1	1	0.0112311930493749	NTMT1
GO:0018016	N-terminal peptidyl-proline dimethylation	1	1	0.0112311930493749	NTMT1
GO:0018194	peptidyl-alanine modification	1	1	0.0112311930493749	NTMT1
GO:0018201	peptidyl-glycine modification	1	1	0.0112311930493749	NTMT1
GO:0035235	ionotropic glutamate receptor signaling pathway	1	1	0.0112311930493749	APP
GO:0035568	N-terminal peptidyl-proline methylation	1	1	0.0112311930493749	NTMT1
GO:0035570	N-terminal peptidyl-serine methylation	1	1	0.0112311930493749	NTMT1
GO:0035572	N-terminal peptidyl-serine dimethylation	1	1	0.0112311930493749	NTMT1
GO:0035573	N-terminal peptidyl-serine trimethylation	1	1	0.0112311930493749	NTMT1
GO:0035645	enteric smooth muscle cell differentiation	1	1	0.0112311930493749	EDNRB
GO:0042756	drinking behavior	1	1	0.0112311930493749	EN1
GO:0044387	negative regulation of protein kinase activity by regulation of protein phosphorylation	1	1	0.0112311930493749	DUSP10
GO:0046083	adenine metabolic process	1	1	0.0112311930493749	ENSSSCG00000002650
GO:0046084	adenine biosynthetic process	1	1	0.0112311930493749	ENSSSCG00000002650
GO:0048669	collateral sprouting in absence of injury	1	1	0.0112311930493749	APP
GO:0051563	smooth endoplasmic reticulum calcium ion homeostasis	1	1	0.0112311930493749	APP
GO:0061743	motor learning	1	1	0.0112311930493749	EN1
GO:0086100	endothelin receptor signaling pathway	1	1	0.0112311930493749	EDNRB
GO:1901660	calcium ion export	1	1	0.0112311930493749	SLC35G1
GO:1902004	positive regulation of amyloid-beta formation	1	1	0.0112311930493749	APP
GO:1902993	positive regulation of amyloid precursor protein catabolic process	1	1	0.0112311930493749	APP
GO:1903753	negative regulation of p38MAPK cascade	1	1	0.0112311930493749	DUSP10
GO:1905041	regulation of epithelium regeneration	1	1	0.0112311930493749	DUSP10
GO:1905042	negative regulation of epithelium regeneration	1	1	0.0112311930493749	DUSP10
GO:1905906	regulation of amyloid fibril formation	1	1	0.0112311930493749	APP
GO:1905908	positive regulation of amyloid fibril formation	1	1	0.0112311930493749	APP
GO:1990034	calcium ion export across plasma membrane	1	1	0.0112311930493749	SLC35G1
GO:1990399	epithelium regeneration	1	1	0.0112311930493749	DUSP10
GO:1990743	protein sialylation	1	1	0.0112311930493749	ST3GAL4
GO:0003008	system process	9	335	0.0112387070167136	JPH3;BARHL1;NCALD;EDNRB;GRK7;APP;ST3GAL4;EN1;BDKRB2
GO:0050768	negative regulation of neurogenesis	3	42	0.0112793266988092	PAQR3;EDNRB;APP
GO:1901214	regulation of neuron death	3	42	0.0112793266988092	BARHL1;ENSSSCG00000007338;EN1
GO:0016053	organic acid biosynthetic process	4	79	0.0114505291617462	ALOX5AP;RBP1;GLUL;BDKRB2
GO:0046394	carboxylic acid biosynthetic process	4	79	0.0114505291617462	ALOX5AP;RBP1;GLUL;BDKRB2
GO:0051961	negative regulation of nervous system development	3	44	0.0128095467531047	PAQR3;EDNRB;APP
GO:0030901	midbrain development	2	16	0.0134302979060124	BARHL1;EN1
GO:0002532	production of molecular mediator involved in inflammatory response	2	17	0.0151124616622099	ALOX5AP;DUSP10
GO:0048167	regulation of synaptic plasticity	2	17	0.0151124616622099	JPH3;APP
GO:0050848	regulation of calcium-mediated signaling	2	17	0.0151124616622099	JPH3;RCAN1
GO:0046456	icosanoid biosynthetic process	2	18	0.0168803748070321	ALOX5AP;BDKRB2
GO:0061097	regulation of protein tyrosine kinase activity	2	18	0.0168803748070321	APP;SH3BP5
GO:0071695	anatomical structure maturation	3	49	0.0171339481911218	EDNRB;APP;PRKAR1A
GO:0010970	transport along microtubule	2	19	0.0187319749699714	APP;BLOC1S5
GO:0048066	developmental pigmentation	2	19	0.0187319749699714	EDNRB;BLOC1S5
GO:0099111	microtubule-based transport	2	19	0.0187319749699714	APP;BLOC1S5
GO:0006469	negative regulation of protein kinase activity	3	51	0.019065687951457	PAQR3;DUSP10;SH3BP5
GO:0051338	regulation of transferase activity	6	191	0.019169842432271	ENSSSCG00000004970;PAQR3;DUSP10;APP;MAP3K8;SH3BP5
GO:0048469	cell maturation	3	52	0.0200751574275877	EDNRB;APP;PRKAR1A
GO:0018193	peptidyl-amino acid modification	7	251	0.0209921550388911	NTMT1;ABL1;PAQR3;MSL2;APP;ST3GAL4;SH3BP5
GO:0031098	stress-activated protein kinase signaling cascade	3	53	0.0211137581119989	DUSP10;APP;MAP3K8
GO:0001967	suckling behavior	1	2	0.0223386001643353	APP
GO:0002536	respiratory burst involved in inflammatory response	1	2	0.0223386001643353	DUSP10
GO:0002679	respiratory burst involved in defense response	1	2	0.0223386001643353	DUSP10
GO:0006480	N-terminal protein amino acid methylation	1	2	0.0223386001643353	NTMT1
GO:0007494	midgut development	1	2	0.0223386001643353	EDNRB
GO:0007625	grooming behavior	1	2	0.0223386001643353	ENSSSCG00000002650
GO:0008542	visual learning	1	2	0.0223386001643353	APP
GO:0014004	microglia differentiation	1	2	0.0223386001643353	APP
GO:0014005	microglia development	1	2	0.0223386001643353	APP
GO:0014826	vein smooth muscle contraction	1	2	0.0223386001643353	EDNRB
GO:0016114	terpenoid biosynthetic process	1	2	0.0223386001643353	RBP1
GO:0016198	axon choice point recognition	1	2	0.0223386001643353	APP
GO:0019371	cyclooxygenase pathway	1	2	0.0223386001643353	BDKRB2
GO:0030422	production of siRNA involved in RNA interference	1	2	0.0223386001643353	DICER1
GO:0030917	midbrain-hindbrain boundary development	1	2	0.0223386001643353	EN1
GO:0034205	amyloid-beta formation	1	2	0.0223386001643353	APP
GO:0035335	peptidyl-tyrosine dephosphorylation	1	2	0.0223386001643353	DUSP10
GO:0035356	cellular triglyceride homeostasis	1	2	0.0223386001643353	FITM2
GO:0042573	retinoic acid metabolic process	1	2	0.0223386001643353	RBP1
GO:0046167	glycerol-3-phosphate biosynthetic process	1	2	0.0223386001643353	GK2
GO:0048087	positive regulation of developmental pigmentation	1	2	0.0223386001643353	BLOC1S5
GO:0048143	astrocyte activation	1	2	0.0223386001643353	APP
GO:0048484	enteric nervous system development	1	2	0.0223386001643353	EDNRB
GO:0050942	positive regulation of pigment cell differentiation	1	2	0.0223386001643353	BLOC1S5
GO:0051124	synaptic growth at neuromuscular junction	1	2	0.0223386001643353	APP
GO:0060073	micturition	1	2	0.0223386001643353	BDKRB2
GO:0060085	smooth muscle relaxation of the bladder outlet	1	2	0.0223386001643353	BDKRB2
GO:0060264	regulation of respiratory burst involved in inflammatory response	1	2	0.0223386001643353	DUSP10
GO:0060266	negative regulation of respiratory burst involved in inflammatory response	1	2	0.0223386001643353	DUSP10
GO:0060268	negative regulation of respiratory burst	1	2	0.0223386001643353	DUSP10
GO:0071895	odontoblast differentiation	1	2	0.0223386001643353	DLX3
GO:0090647	modulation of age-related behavioral decline	1	2	0.0223386001643353	APP
GO:1900273	positive regulation of long-term synaptic potentiation	1	2	0.0223386001643353	APP
GO:1902003	regulation of amyloid-beta formation	1	2	0.0223386001643353	APP
GO:1902991	regulation of amyloid precursor protein catabolic process	1	2	0.0223386001643353	APP
GO:1990000	amyloid fibril formation	1	2	0.0223386001643353	APP
GO:1990264	peptidyl-tyrosine dephosphorylation involved in inactivation of protein kinase activity	1	2	0.0223386001643353	DUSP10
GO:0030705	cytoskeleton-dependent intracellular transport	2	21	0.0226781563066595	APP;BLOC1S5
GO:0030534	adult behavior	2	22	0.0247687807441862	APP;EN1
GO:1901570	fatty acid derivative biosynthetic process	2	22	0.0247687807441862	ALOX5AP;BDKRB2
GO:1903429	regulation of cell maturation	2	22	0.0247687807441862	EDNRB;PRKAR1A
GO:0033673	negative regulation of kinase activity	3	57	0.025559932632072	PAQR3;DUSP10;SH3BP5
GO:0006629	lipid metabolic process	8	323	0.0261605836754902	FITM2;GK2;PCCB;RBP1;APP;ST3GAL4;INSIG1;BDKRB2
GO:0010721	negative regulation of cell development	3	59	0.0279580656412548	PAQR3;EDNRB;APP
GO:0022008	neurogenesis	7	268	0.0288508309899063	BARHL1;PAQR3;EDNRB;DUSP10;APP;EN1;BLOC1S5
GO:0006690	icosanoid metabolic process	2	24	0.0291754502417818	ALOX5AP;BDKRB2
GO:0046128	purine ribonucleoside metabolic process	2	24	0.0291754502417818	ENSSSCG00000002650;RAB23
GO:0071901	negative regulation of protein serine/threonine kinase activity	2	24	0.0291754502417818	PAQR3;DUSP10
GO:0007610	behavior	4	106	0.0303472815465737	ENSSSCG00000002650;JPH3;APP;EN1
GO:0051348	negative regulation of transferase activity	3	61	0.030472608123943	PAQR3;DUSP10;SH3BP5
GO:0042278	purine nucleoside metabolic process	2	25	0.0314877325665228	ENSSSCG00000002650;RAB23
GO:0044281	small molecule metabolic process	11	535	0.0325695124411438	ENSSSCG00000002650;GK2;ALOX5AP;ENSSSCG00000011129;PCCB;RBP1;APP;GLUL;INSIG1;BDKRB2;RAB23
GO:0006072	glycerol-3-phosphate metabolic process	1	3	0.0333235597130502	GK2
GO:0006166	purine ribonucleoside salvage	1	3	0.0333235597130502	ENSSSCG00000002650
GO:0006968	cellular defense response	1	3	0.0333235597130502	RAB23
GO:0007632	visual behavior	1	3	0.0333235597130502	APP
GO:0010890	positive regulation of sequestering of triglyceride	1	3	0.0333235597130502	FITM2
GO:0010971	positive regulation of G2/M transition of mitotic cell cycle	1	3	0.0333235597130502	APP
GO:0016246	RNA interference	1	3	0.0333235597130502	DICER1
GO:0018208	peptidyl-proline modification	1	3	0.0333235597130502	NTMT1
GO:0021903	rostrocaudal neural tube patterning	1	3	0.0333235597130502	EN1
GO:0030259	lipid glycosylation	1	3	0.0333235597130502	ST3GAL4
GO:0035970	peptidyl-threonine dephosphorylation	1	3	0.0333235597130502	DUSP10
GO:0043096	purine nucleobase salvage	1	3	0.0333235597130502	ENSSSCG00000002650
GO:0043174	nucleoside salvage	1	3	0.0333235597130502	ENSSSCG00000002650
GO:0043508	negative regulation of JUN kinase activity	1	3	0.0333235597130502	DUSP10
GO:0045591	positive regulation of regulatory T cell differentiation	1	3	0.0333235597130502	DUSP10
GO:0048169	regulation of long-term neuronal synaptic plasticity	1	3	0.0333235597130502	APP
GO:0048668	collateral sprouting	1	3	0.0333235597130502	APP
GO:0050932	regulation of pigment cell differentiation	1	3	0.0333235597130502	BLOC1S5
GO:0052646	alditol phosphate metabolic process	1	3	0.0333235597130502	GK2
GO:0060263	regulation of respiratory burst	1	3	0.0333235597130502	DUSP10
GO:0097094	craniofacial suture morphogenesis	1	3	0.0333235597130502	RAB23
GO:0097503	sialylation	1	3	0.0333235597130502	ST3GAL4
GO:0098815	modulation of excitatory postsynaptic potential	1	3	0.0333235597130502	APP
GO:1900271	regulation of long-term synaptic potentiation	1	3	0.0333235597130502	APP
GO:1990403	embryonic brain development	1	3	0.0333235597130502	EN1
GO:1990535	neuron projection maintenance	1	3	0.0333235597130502	APP
GO:0009119	ribonucleoside metabolic process	2	27	0.0363210201743927	ENSSSCG00000002650;RAB23
GO:0010469	regulation of receptor activity	2	27	0.0363210201743927	JPH3;APP
GO:0045598	regulation of fat cell differentiation	2	27	0.0363210201743927	MEDAG;DUSP10
GO:0048666	neuron development	5	166	0.0373640836028886	PAQR3;EDNRB;APP;EN1;BLOC1S5
GO:0006641	triglyceride metabolic process	2	28	0.0388384485734179	FITM2;GK2
GO:0043409	negative regulation of MAPK cascade	2	28	0.0388384485734179	PAQR3;DUSP10
GO:0060284	regulation of cell development	5	168	0.03904051402834	PAQR3;EDNRB;DUSP10;APP;PRKAR1A
GO:0007631	feeding behavior	2	29	0.0414207322024424	APP;EN1
GO:0018108	peptidyl-tyrosine phosphorylation	3	70	0.0432134438282414	ABL1;APP;SH3BP5
GO:0044255	cellular lipid metabolic process	6	231	0.043279613777785	FITM2;GK2;PCCB;RBP1;ST3GAL4;BDKRB2
GO:0007626	locomotory behavior	2	30	0.0440661571102729	APP;EN1
GO:1901568	fatty acid derivative metabolic process	2	30	0.0440661571102729	ALOX5AP;BDKRB2
GO:0006878	cellular copper ion homeostasis	1	4	0.0441873958740362	APP
GO:0014821	phasic smooth muscle contraction	1	4	0.0441873958740362	EDNRB
GO:0014829	vascular smooth muscle contraction	1	4	0.0441873958740362	EDNRB
GO:0016322	neuron remodeling	1	4	0.0441873958740362	APP
GO:0031054	pre-miRNA processing	1	4	0.0441873958740362	DICER1
GO:0034389	lipid particle organization	1	4	0.0441873958740362	FITM2
GO:0035646	endosome to melanosome transport	1	4	0.0441873958740362	BLOC1S5
GO:0043476	pigment accumulation	1	4	0.0441873958740362	BLOC1S5
GO:0043482	cellular pigment accumulation	1	4	0.0441873958740362	BLOC1S5
GO:0043485	endosome to pigment granule transport	1	4	0.0441873958740362	BLOC1S5
GO:0048490	anterograde synaptic vesicle transport	1	4	0.0441873958740362	BLOC1S5
GO:0048757	pigment granule maturation	1	4	0.0441873958740362	BLOC1S5
GO:0050435	amyloid-beta metabolic process	1	4	0.0441873958740362	APP
GO:0055070	copper ion homeostasis	1	4	0.0441873958740362	APP
GO:0060079	excitatory postsynaptic potential	1	4	0.0441873958740362	APP
GO:0070884	regulation of calcineurin-NFAT signaling cascade	1	4	0.0441873958740362	RCAN1
GO:0090335	regulation of brown fat cell differentiation	1	4	0.0441873958740362	DUSP10
GO:0099514	synaptic vesicle cytoskeletal transport	1	4	0.0441873958740362	BLOC1S5
GO:0099517	synaptic vesicle transport along microtubule	1	4	0.0441873958740362	BLOC1S5
GO:0106056	regulation of calcineurin-mediated signaling	1	4	0.0441873958740362	RCAN1
GO:1904645	response to amyloid-beta	1	4	0.0441873958740362	APP
GO:1904646	cellular response to amyloid-beta	1	4	0.0441873958740362	APP
GO:0019752	carboxylic acid metabolic process	6	234	0.0456260638521381	ALOX5AP;ENSSSCG00000011129;PCCB;RBP1;GLUL;BDKRB2
GO:0006939	smooth muscle contraction	2	31	0.0467730383780643	EDNRB;BDKRB2
GO:0035264	multicellular organism growth	2	31	0.0467730383780643	APP;EN1
GO:0006464	cellular protein modification process	14	787	0.0478713935460155	ENSSSCG00000002690;ENSSSCG00000004970;NTMT1;ABL1;PAQR3;DUSP10;MSL2;GRK7;APP;ST3GAL4;ENSSSCG00000016409;WIPI1;MAP3K8;SH3BP5
GO:0036211	protein modification process	14	787	0.0478713935460155	ENSSSCG00000002690;ENSSSCG00000004970;NTMT1;ABL1;PAQR3;DUSP10;MSL2;GRK7;APP;ST3GAL4;ENSSSCG00000016409;WIPI1;MAP3K8;SH3BP5
GO:0018212	peptidyl-tyrosine modification	3	73	0.0479697096931842	ABL1;APP;SH3BP5
GO:0006638	neutral lipid metabolic process	2	32	0.0495397197034426	FITM2;GK2
GO:0006639	acylglycerol metabolic process	2	32	0.0495397197034426	FITM2;GK2
GO:0006066	alcohol metabolic process	3	74	0.0496105279310582	GK2;APP;INSIG1
1 The number of candidate genes involved in this GO term.
2 The numer of total genes involved in this GO term.
3 The names or Ensembl gene ID of candidate genes involved in this GO term.
