# Supplementary material for: Genomic analysis reveals genes affecting distinct phenotypes among different Chinese and western pig breeds
Source: Sci Rep. 2018 Sep 6;8:13352. doi: 10.1038/s41598-018-31802-x (PMC6127261; doi:10.1038/s41598-018-31802-x)
Supplement: Supplementary file 6 — Table S5 [file 41598_2018_31802_MOESM6_ESM.xlsx]

## Sheet: Table S5
Supplementary Table S5. Candidate genes near significant Fst among Chinese pig populations.
Gene1	Distance2	Chromsome	Position	q-values
JPH3	0	chr6	1904061	0.00278569
LRRC74A	0	chr7	106007643	0.00310065
ZFPM2	0	chr4	34654205	0.00310065
SDK2	0	chr12	7757594	0.00310065
HMCN2	0	chr1	304410455	0.00310065
ENSSSCG00000010476	4367	chr14	114500528	0.00310065
ENSSSCG00000030079	24687	chr15	31860806	0.00310065
7SK	33564	chr4	33684842	0.00310065
ENSSSCG00000024537	44013	chr14	115975303	0.00310065
ENSSSCG00000010493	46310	chr14	116472270	0.00310065
ENSSSCG00000010494	56700	chr14	116472270	0.00310065
CNTNAP5	57643	chr15	31860806	0.00310065
ENSSSCG00000025877	61342	chr14	114500528	0.00310065
ENSSSCG00000010487	137491	chr14	115975303	0.00310065
VASH1	3420	chr7	105957117	0.00356505
DPEP1	3812	chr6	496901	0.00356505
RPL13	20892	chr6	496901	0.00356505
ENSSSCG00000018299	70583	chr7	105957117	0.00356505
CU463271.1	78883	chr4	14814922	0.00373142
ENSSSCG00000007675	0	chr3	8122275	0.00376395
UBTD1	0	chr14	118398516	0.00376395
ENSSSCG00000021783	6214	chr4	30659295	0.00376395
SLC12A9	7669	chr3	8122275	0.00376395
U6(ENSSSCG00000020105)	74638	chr11	28975470	0.00376395
ENSSSCG00000026607	139516	chr4	30659295	0.00376395
RRP12	16122	chr14	118284638	0.00379197
U6(ENSSSCG00000018212)	32636	chr14	118284638	0.00379197
ENSSSCG00000002650	18693	chr6	1111048	0.00381884
ENSSSCG00000006018	124404	chr4	24579213	0.00389951
SLIT1	4720	chr14	118167468	0.00391316
PIK3AP1	0	chr14	117755921	0.00450515
Metazoa_SRP	42331	chr8	43358622	0.00450515
RBM33	48915	chr18	2843990	0.00450515
INSIG1	52515	chr18	2843990	0.00450515
ENSSSCG00000016424	95686	chr18	4399750	0.00450515
EN1	65231	chr15	27977381	0.00485377
PPID	88692	chr8	50163842	0.00491696
NCS1	86731	chr1	304279299	0.00495941
TRHR	40930	chr4	30861537	0.00509908
KIT	0	chr8	43581409	0.00565355
SYBU	0	chr4	30207856	0.00622895
MGAT5	1047	chr15	20027999	0.00622895
ENSSSCG00000015700	6245	chr15	20027999	0.00622895
ENSSSCG00000002333	10282	chr7	101654328	0.00622895
U12	47563	chr8	47899891	0.00622895
EPB41L3	124771	chr6	94625121	0.00622895
KCNK5	0	chr7	39705424	0.00636942
ENSSSCG00000022007	147957	chr18	3762612	0.00652751
NOM1	0	chr18	1745080	0.00655386
ENSSSCG00000025769	29832	chr18	1344187	0.00655386
ENSSSCG00000026652	73504	chr18	1344187	0.00655386
ENSSSCG00000007147	0	chr17	36287518	0.00657997
SYK	0	chr14	2854679	0.00718393
ZAN	0	chr3	8092277	0.00718393
MAP3K8	0	chr10	45104036	0.0076911
HSPA12A	0	chr14	138264635	0.0078642
PRKCQ	55748	chr10	70453598	0.0078642
U6(ENSSSCG00000030127)	58462	chr15	22923404	0.0078642
ENSSSCG00000018589	68492	chr10	70453598	0.0078642
U4	69587	chr15	22923404	0.0078642
ENO4	81559	chr14	138264635	0.0078642
ENSSSCG00000009338	0	chr11	8443731	0.00823253
PHF21B	0	chr5	1678310	0.00823253
PARD3	0	chr10	62964383	0.00836046
DPP10	0	chr15	25226821	0.00836451
TDRD9	0	chr7	131043186	0.00836451
GATA3	6380	chr10	69607727	0.00846133
TAF3	10204	chr10	69607727	0.00846133
5S_rRNA	18423	chr10	45362597	0.0086554
ENSSSCG00000011018	138914	chr10	45362597	0.0086554
CEP170B	66817	chr7	131136814	0.00880388
ENSSSCG00000016409	0	chr18	1595184	0.00893077
ENSSSCG00000009475	83241	chr11	54587329	0.00943364
EDNRB	104617	chr11	54587329	0.00943364
1 The genes are ordered according to their nearest Fst significant SNPs' p value.
2 Distance between the gene and nearest significant Fst SNP.
