# Supplementary material for: Genomic analysis reveals genes affecting distinct phenotypes among different Chinese and western pig breeds
Source: Sci Rep. 2018 Sep 6;8:13352. doi: 10.1038/s41598-018-31802-x (PMC6127261; doi:10.1038/s41598-018-31802-x)
Supplement: Supplementary file 7 — Table S6 [file 41598_2018_31802_MOESM7_ESM.xlsx]

## Sheet: Table S6
Table S6. Significant GO Terms enriced by genes near significant Fst signals.
GOID	Term	Count1	Size2	Pvalue	Gene3
GO:0043473	pigmentation	3	30	8.05304e-05	KIT;EDNRB;EN1
GO:0030318	melanocyte differentiation	2	10	0.000362894	KIT;EDNRB
GO:0007612	learning	2	11	0.000442785	JPH3;EN1
GO:0050931	pigment cell differentiation	2	14	0.000728889	KIT;EDNRB
GO:0001667	ameboidal-type cell migration	3	71	0.00105496	VASH1;KIT;EDNRB
GO:0048066	developmental pigmentation	2	19	0.0013581	KIT;EDNRB
GO:0040011	locomotion	5	343	0.00227906	VASH1;JPH3;KIT;EDNRB;DPEP1
GO:0007611	learning or memory	2	25	0.00235852	JPH3;EN1
GO:0048568	embryonic organ development	3	94	0.00237615	VASH1;KIT;EN1
GO:0006168	adenine salvage	1	1	0.00296673	ENSSSCG00000002650
GO:0006507	GPI anchor release	1	1	0.00296673	DPEP1
GO:0007497	posterior midgut development	1	1	0.00296673	EDNRB
GO:0014041	regulation of neuron maturation	1	1	0.00296673	EDNRB
GO:0014043	negative regulation of neuron maturation	1	1	0.00296673	EDNRB
GO:0016999	antibiotic metabolic process	1	1	0.00296673	DPEP1
GO:0035645	enteric smooth muscle cell differentiation	1	1	0.00296673	EDNRB
GO:0042756	drinking behavior	1	1	0.00296673	EN1
GO:0046083	adenine metabolic process	1	1	0.00296673	ENSSSCG00000002650
GO:0046084	adenine biosynthetic process	1	1	0.00296673	ENSSSCG00000002650
GO:0050910	detection of mechanical stimulus involved in sensory perception of sound	1	1	0.00296673	KIT
GO:0060374	mast cell differentiation	1	1	0.00296673	KIT
GO:0061743	motor learning	1	1	0.00296673	EN1
GO:0086100	endothelin receptor signaling pathway	1	1	0.00296673	EDNRB
GO:0097324	melanocyte migration	1	1	0.00296673	KIT
GO:0097326	melanocyte adhesion	1	1	0.00296673	KIT
GO:0007610	behavior	3	106	0.00334839	ENSSSCG00000002650;JPH3;EN1
GO:0050890	cognition	2	31	0.00361872	JPH3;EN1
GO:0048565	digestive tract development	2	32	0.00385343	KIT;EDNRB
GO:0055123	digestive system development	2	32	0.00385343	KIT;EDNRB
GO:0019722	calcium-mediated signaling	2	35	0.00459912	JPH3;EDNRB
GO:0048863	stem cell differentiation	2	35	0.00459912	KIT;EDNRB
GO:0002371	dendritic cell cytokine production	1	2	0.00592529	KIT
GO:0007494	midgut development	1	2	0.00592529	EDNRB
GO:0007625	grooming behavior	1	2	0.00592529	ENSSSCG00000002650
GO:0014826	vein smooth muscle contraction	1	2	0.00592529	EDNRB
GO:0030917	midbrain-hindbrain boundary development	1	2	0.00592529	EN1
GO:0036017	response to erythropoietin	1	2	0.00592529	KIT
GO:0036018	cellular response to erythropoietin	1	2	0.00592529	KIT
GO:0036215	response to stem cell factor	1	2	0.00592529	KIT
GO:0036216	cellular response to stem cell factor stimulus	1	2	0.00592529	KIT
GO:0038109	Kit signaling pathway	1	2	0.00592529	KIT
GO:0038162	erythropoietin-mediated signaling pathway	1	2	0.00592529	KIT
GO:0048484	enteric nervous system development	1	2	0.00592529	EDNRB
GO:0050974	detection of mechanical stimulus involved in sensory perception	1	2	0.00592529	KIT
GO:1901491	negative regulation of lymphangiogenesis	1	2	0.00592529	VASH1
GO:0016477	cell migration	4	264	0.00613441	VASH1;KIT;EDNRB;DPEP1
GO:0035295	tube development	3	137	0.00688962	KIT;EDNRB;EN1
GO:0010631	epithelial cell migration	2	48	0.00852913	VASH1;KIT
GO:0030336	negative regulation of cell migration	2	48	0.00852913	VASH1;DPEP1
GO:0090132	epithelium migration	2	48	0.00852913	VASH1;KIT
GO:0048870	cell motility	4	293	0.0088681	VASH1;KIT;EDNRB;DPEP1
GO:0051674	localization of cell	4	293	0.0088681	VASH1;KIT;EDNRB;DPEP1
GO:0006166	purine ribonucleoside salvage	1	3	0.00887569	ENSSSCG00000002650
GO:0021903	rostrocaudal neural tube patterning	1	3	0.00887569	EN1
GO:0032762	mast cell cytokine production	1	3	0.00887569	KIT
GO:0038093	Fc receptor signaling pathway	1	3	0.00887569	KIT
GO:0043096	purine nucleobase salvage	1	3	0.00887569	ENSSSCG00000002650
GO:0043174	nucleoside salvage	1	3	0.00887569	ENSSSCG00000002650
GO:0050667	homocysteine metabolic process	1	3	0.00887569	DPEP1
GO:0071732	cellular response to nitric oxide	1	3	0.00887569	DPEP1
GO:1901490	regulation of lymphangiogenesis	1	3	0.00887569	VASH1
GO:1902170	cellular response to reactive nitrogen species	1	3	0.00887569	DPEP1
GO:1990403	embryonic brain development	1	3	0.00887569	EN1
GO:0090130	tissue migration	2	51	0.00959181	VASH1;KIT
GO:2000146	negative regulation of cell motility	2	51	0.00959181	VASH1;DPEP1
GO:0051271	negative regulation of cellular component movement	2	54	0.0107109	VASH1;DPEP1
GO:0002327	immature B cell differentiation	1	4	0.011818	KIT
GO:0014821	phasic smooth muscle contraction	1	4	0.011818	EDNRB
GO:0014829	vascular smooth muscle contraction	1	4	0.011818	EDNRB
GO:0017144	drug metabolic process	1	4	0.011818	DPEP1
GO:0035162	embryonic hemopoiesis	1	4	0.011818	KIT
GO:0035855	megakaryocyte development	1	4	0.011818	KIT
GO:0043537	negative regulation of blood vessel endothelial cell migration	1	4	0.011818	VASH1
GO:0048168	regulation of neuronal synaptic plasticity	1	4	0.011818	JPH3
GO:0071731	response to nitric oxide	1	4	0.011818	DPEP1
GO:0050877	nervous system process	3	167	0.0118834	JPH3;KIT;EN1
GO:0032147	activation of protein kinase activity	2	57	0.0118854	KIT;MAP3K8
GO:0040013	negative regulation of locomotion	2	59	0.0126987	VASH1;DPEP1
GO:0003008	system process	4	335	0.0141163	JPH3;KIT;EDNRB;EN1
GO:0009113	purine nucleobase biosynthetic process	1	5	0.0147521	ENSSSCG00000002650
GO:0030322	stabilization of membrane potential	1	5	0.0147521	KCNK5
GO:0043101	purine-containing compound salvage	1	5	0.0147521	ENSSSCG00000002650
GO:0046112	nucleobase biosynthetic process	1	5	0.0147521	ENSSSCG00000002650
GO:0060716	labyrinthine layer blood vessel development	1	5	0.0147521	VASH1
GO:0006928	movement of cell or subcellular component	4	354	0.0170407	VASH1;KIT;EDNRB;DPEP1
GO:0001946	lymphangiogenesis	1	6	0.0176782	VASH1
GO:0036303	lymph vessel morphogenesis	1	6	0.0176782	VASH1
GO:0050982	detection of mechanical stimulus	1	6	0.0176782	KIT
GO:0090136	epithelial cell-cell adhesion	1	6	0.0176782	KIT
GO:2000772	regulation of cellular senescence	1	6	0.0176782	VASH1
GO:0009790	embryo development	3	202	0.0198328	VASH1;KIT;EN1
GO:0009954	proximal/distal pattern formation	1	7	0.0205962	EN1
GO:0035176	social behavior	1	7	0.0205962	EN1
GO:0050885	neuromuscular process controlling balance	1	7	0.0205962	JPH3
GO:0051703	intraspecies interaction between organisms	1	7	0.0205962	EN1
GO:0060674	placenta blood vessel development	1	7	0.0205962	VASH1
GO:0019932	second-messenger-mediated signaling	2	77	0.0210653	JPH3;EDNRB
GO:0060326	cell chemotaxis	2	80	0.0226349	KIT;EDNRB
GO:0001755	neural crest cell migration	1	8	0.0235061	EDNRB
GO:0006144	purine nucleobase metabolic process	1	8	0.0235061	ENSSSCG00000002650
GO:0007613	memory	1	8	0.0235061	JPH3
GO:0010596	negative regulation of endothelial cell migration	1	8	0.0235061	VASH1
GO:0030219	megakaryocyte differentiation	1	8	0.0235061	KIT
GO:0035115	embryonic forelimb morphogenesis	1	8	0.0235061	EN1
GO:0035640	exploration behavior	1	8	0.0235061	JPH3
GO:0042551	neuron maturation	1	8	0.0235061	EDNRB
GO:0060314	regulation of ryanodine-sensitive calcium-release channel activity	1	8	0.0235061	JPH3
GO:0061082	myeloid leukocyte cytokine production	1	8	0.0235061	KIT
GO:0090342	regulation of cell aging	1	8	0.0235061	VASH1
GO:0001945	lymph vessel development	1	9	0.026408	VASH1
GO:0007422	peripheral nervous system development	1	9	0.026408	EDNRB
GO:0021532	neural tube patterning	1	9	0.026408	EN1
GO:0035136	forelimb morphogenesis	1	9	0.026408	EN1
GO:0043094	cellular metabolic compound salvage	1	9	0.026408	ENSSSCG00000002650
GO:0043535	regulation of blood vessel endothelial cell migration	1	9	0.026408	VASH1
GO:0050905	neuromuscular process	1	9	0.026408	JPH3
GO:0051705	multi-organism behavior	1	9	0.026408	EN1
GO:0098751	bone cell development	1	9	0.026408	KIT
GO:1903430	negative regulation of cell maturation	1	9	0.026408	EDNRB
GO:0048513	animal organ development	5	624	0.0285697	VASH1;ZFPM2;KIT;EDNRB;EN1
GO:0000096	sulfur amino acid metabolic process	1	10	0.0293019	DPEP1
GO:0001937	negative regulation of endothelial cell proliferation	1	10	0.0293019	VASH1
GO:0006505	GPI anchor metabolic process	1	10	0.0293019	DPEP1
GO:0009112	nucleobase metabolic process	1	10	0.0293019	ENSSSCG00000002650
GO:0021549	cerebellum development	1	10	0.0293019	EN1
GO:0045860	positive regulation of protein kinase activity	2	95	0.0311826	KIT;MAP3K8
GO:0022037	metencephalon development	1	11	0.0321878	EN1
GO:0030032	lamellipodium assembly	1	11	0.0321878	KIT
GO:0071277	cellular response to calcium ion	1	11	0.0321878	DPEP1
GO:0033674	positive regulation of kinase activity	2	100	0.0342793	KIT;MAP3K8
GO:0008344	adult locomotory behavior	1	12	0.0350658	EN1
GO:0014032	neural crest cell development	1	12	0.0350658	EDNRB
GO:0016525	negative regulation of angiogenesis	1	12	0.0350658	VASH1
GO:0035690	cellular response to drug	1	12	0.0350658	DPEP1
GO:0042451	purine nucleoside biosynthetic process	1	12	0.0350658	ENSSSCG00000002650
GO:0046129	purine ribonucleoside biosynthetic process	1	12	0.0350658	ENSSSCG00000002650
GO:0048864	stem cell development	1	12	0.0350658	EDNRB
GO:2000181	negative regulation of blood vessel morphogenesis	1	12	0.0350658	VASH1
GO:0048608	reproductive structure development	2	104	0.0368415	VASH1;KIT
GO:0061458	reproductive system development	2	105	0.0374936	VASH1;KIT
GO:0010633	negative regulation of epithelial cell migration	1	13	0.0379358	VASH1
GO:0014031	mesenchymal cell development	1	13	0.0379358	EDNRB
GO:0043534	blood vessel endothelial cell migration	1	13	0.0379358	VASH1
GO:0048246	macrophage chemotaxis	1	13	0.0379358	EDNRB
GO:0048483	autonomic nervous system development	1	13	0.0379358	EDNRB
GO:0097581	lamellipodium organization	1	13	0.0379358	KIT
GO:0002279	mast cell activation involved in immune response	1	14	0.0407979	KIT
GO:0043303	mast cell degranulation	1	14	0.0407979	KIT
GO:0046148	pigment biosynthetic process	1	14	0.0407979	ENSSSCG00000002650
GO:0090398	cellular senescence	1	14	0.0407979	VASH1
GO:1901343	negative regulation of vasculature development	1	14	0.0407979	VASH1
GO:1905517	macrophage migration	1	14	0.0407979	EDNRB
GO:0065009	regulation of molecular function	4	467	0.0424487	JPH3;KIT;MAP3K8;DPEP1
GO:0002448	mast cell mediated immunity	1	15	0.043652	KIT
GO:0009163	nucleoside biosynthetic process	1	15	0.043652	ENSSSCG00000002650
GO:0014033	neural crest cell differentiation	1	15	0.043652	EDNRB
GO:0042455	ribonucleoside biosynthetic process	1	15	0.043652	ENSSSCG00000002650
GO:0043154	negative regulation of cysteine-type endopeptidase activity involved in apoptotic process	1	15	0.043652	DPEP1
GO:0051279	regulation of release of sequestered calcium ion into cytosol	1	15	0.043652	JPH3
GO:0060711	labyrinthine layer development	1	15	0.043652	VASH1
GO:0051347	positive regulation of transferase activity	2	118	0.0463751	KIT;MAP3K8
GO:0007339	binding of sperm to zona pellucida	1	16	0.0464983	ZAN
GO:0030901	midbrain development	1	16	0.0464983	EN1
GO:0035036	sperm-egg recognition	1	16	0.0464983	ZAN
GO:0045576	mast cell activation	1	16	0.0464983	KIT
GO:0051145	smooth muscle cell differentiation	1	16	0.0464983	EDNRB
GO:0006885	regulation of pH	1	17	0.0493367	EDNRB
GO:0032418	lysosome localization	1	17	0.0493367	KIT
GO:0043299	leukocyte degranulation	1	17	0.0493367	KIT
GO:0048167	regulation of synaptic plasticity	1	17	0.0493367	JPH3
GO:0050848	regulation of calcium-mediated signaling	1	17	0.0493367	JPH3
GO:1901659	glycosyl compound biosynthetic process	1	17	0.0493367	ENSSSCG00000002650
1 The number of candidate genes involved in this GO term.
2 The numer of total genes involved in this GO term.
3 The names or Ensembl gene ID of candidate genes involved in this GO term.
