# Supplementary material for: Genomic analysis reveals genes affecting distinct phenotypes among different Chinese and western pig breeds
Source: Sci Rep. 2018 Sep 6;8:13352. doi: 10.1038/s41598-018-31802-x (PMC6127261; doi:10.1038/s41598-018-31802-x)
Supplement: Supplementary file 8 — Table S7 [file 41598_2018_31802_MOESM8_ESM.xlsx]

## Sheet: Table S7
Supplementary Table S7. Top 1% potential introgression regions from Berkshire (B), Yorkshire (Y) and HD (Hongdenglong) to Shan (SZ) pigs.
B			Y			HD
Chromosome	Start	End	Chromosome	Start	End	Chromosome	Start	End
chr1	22417965	23176350	chr1	281127923	281260828	chr1	308563980	308693753
chr1	36197515	36498591	chr1	281269244	281406943	chr1	308700903	308951623
chr1	263434552	264086176	chr1	281420275	281501000	chr2	124492440	124586902
chr1	264097680	264408600	chr2	155183112	155248942	chr2	124727238	125010480
chr2	22640195	22998114	chr2	155270103	155612642	chr2	157731322	157922463
chr2	69289792	69750505	chr3	57853897	58023547	chr2	158058707	158483448
chr2	149321398	149419566	chr4	2863727	2939285	chr2	158552053	158753239
chr4	2137494	2267980	chr4	6282323	6318016	chr2	159270011	159319005
chr4	2656234	2691338	chr4	6325679	6397205	chr4	109106603	109728267
chr4	26761557	28886805	chr4	7500024	7585155	chr4	109794860	110091258
chr4	41799074	42162519	chr4	7645701	7747872	chr5	8451722	8562807
chr4	43698880	44387762	chr4	20191325	20464984	chr5	69015779	69045746
chr4	44925212	46162753	chr6	28144352	28251601	chr5	94719997	94967968
chr4	105620028	105822311	chr6	28251676	28494718	chr6	175468	477575
chr4	105891903	106027119	chr6	34806345	34940639	chr6	13505933	13708140
chr4	135299342	135629043	chr6	34946986	35214702	chr6	70964696	71050931
chr4	135760648	136013151	chr6	35218207	35381272	chr6	71059309	71177828
chr5	37768142	40516513	chr6	35479341	35541649	chr7	59032338	59252566
chr5	101842264	102407404	chr6	35541796	35599555	chr7	68298936	69449337
chr6	28495646	28713328	chr6	35640886	35769608	chr7	87235795	87480074
chr6	68891643	69347798	chr6	35795311	35817011	chr7	89852466	90261969
chr6	113893167	114052047	chr6	35817327	35965321	chr7	92243861	92367846
chr7	5283118	5303994	chr6	36024284	36186907	chr7	92482922	92536511
chr7	13824865	14197670	chr7	79459666	79702858	chr7	92607892	92819869
chr7	24716895	24802862	chr8	11490664	11739285	chr7	92828069	92847953
chr7	24810545	24844232	chr8	19598740	19739966	chr8	16713118	16931872
chr7	33607361	33883515	chr9	1524575	1664645	chr8	16974833	17213459
chr7	94648393	95039982	chr9	25897427	26028997	chr8	17319665	17453248
chr8	47434157	49397094	chr11	15165214	15316913	chr9	125350257	125580534
chr8	50379772	52685429	chr12	6577086	6638343	chr9	141626471	142089979
chr8	54705069	57743612	chr12	6638406	6709517	chr10	42478583	42754995
chr8	69168532	71485616	chr12	8818792	8849106	chr10	42911462	43170472
chr8	77169278	77823887	chr12	12257197	12384288	chr10	43358241	43468562
chr8	137899255	138283362	chr12	12463064	12514266	chr10	43470686	43625817
chr8	138283488	138561007	chr12	12588407	12834602	chr10	43625865	43717971
chr8	138561092	138815800	chr12	12906886	13348165	chr10	43717985	44017369
chr8	138858556	138896354	chr12	14852417	15003676	chr11	33328908	35286505
chr8	139028547	139251338	chr13	64697408	65659701	chr11	35438783	37935801
chr8	139272467	139324362	chr13	89073128	89404533	chr11	37938947	37947917
chr9	10839969	10865267	chr13	89432639	89703021	chr11	77208214	77343801
chr9	46703168	46845189	chr13	110418470	115396846	chr12	56931664	57018490
chr9	130760338	130913321	chr13	146606467	146884831	chr12	57028977	57258662
chr11	478524	576262	chr13	147679438	148416538	chr13	86806700	87364103
chr11	2641850	2727764	chr13	174072497	176681763	chr14	35373730	35614446
chr11	9268719	9463443	chr13	177744396	179439198	chr14	35768055	35983815
chr11	48930043	49159065	chr13	203237477	203419570	chr14	35983879	36156590
chr11	56474211	56561372	chr13	203432645	203612188	chr14	40402230	40490676
chr12	6966949	6992342	chr13	203676930	203773190	chr14	40517638	40746406
chr12	11270230	11906216	chr13	209062646	209413700	chr14	133569023	134397869
chr12	11910694	11958529	chr13	209413793	209601498	chr14	134963359	135052189
chr12	32345375	32542329	chr13	209682818	209854698	chr15	122700484	122787754
chr12	32554817	33304425	chr14	59703548	60292924	chr16	2577626	2939771
chr12	42172715	42371568	chr14	60307051	60519411	chr17	24319268	24427170
chr14	36218631	36866428	chr14	95767731	96172283	chr17	29668798	30010629
chr15	132857915	133029939	chr14	96175788	96503504	chr17	33053917	33310512
chr15	146555570	146697091	chr14	107721431	107931133	chr17	37246123	37525181
chr15	147707799	147888883	chr14	107997544	108073608	chr17	41828085	42856191
chr15	149065406	149081970	chr14	136718328	137287812	chr18	47115772	47272610
chr15	150403899	150453102	chr14	147342675	147432651	chr18	47293314	47459373
chr15	152902097	153387430	chr14	147444228	147520508	chr18	47561152	47654197
chr15	153403108	153578674	chr14	147528645	147617218	chr18	47684674	47830491
chr16	4584915	4709230	chr14	147617227	147663273	chr18	48109234	48208544
chr16	77742356	77958797	chr14	147703617	147796932	chr18	48215879	48310427
chr17	59971393	60091738	chr15	109606709	111358175	chr18	48374345	48518277
chr18	10690711	11069642	chr16	60332243	60404967	chr18	59932639	60314254
