# Supplementary material for: Genomic analysis reveals genes affecting distinct phenotypes among different Chinese and western pig breeds
Source: Sci Rep. 2018 Sep 6;8:13352. doi: 10.1038/s41598-018-31802-x (PMC6127261; doi:10.1038/s41598-018-31802-x)
Supplement: Supplementary file 9 — Table S8 [file 41598_2018_31802_MOESM9_ESM.xlsx]

## Sheet: Table S8
Table S8. Significant GO Terms enriced by genes involved in top introgression regions from Yorkshire to Shan pigs.
GOID	Term	Count1	Size2	Pvalue	Gene3
GO:0045603	positive regulation of endothelial cell differentiation	2	5	0.00103550416885961	S1PR2;TMEM100
GO:0051051	negative regulation of transport	6	115	0.00109319185642167	TRIM15;AKAP5;RSC1A1;GEM;ENSSSCG00000008893;ENSSSCG00000013640;ENSSSCG00000023667
GO:0016575	histone deacetylation	2	9	0.00363004479798437	ENSSSCG00000008893;SUDS3
GO:0007507	heart development	5	103	0.00399949285196466	MTHFD1;NPY1R;NPY5R;ENSSSCG00000008893;TMEM100
GO:0045601	regulation of endothelial cell differentiation	2	10	0.00450755863758983	S1PR2;TMEM100
GO:0006730	one-carbon metabolic process	2	12	0.00652405466045449	MTHFD1;CA9
GO:0071384	cellular response to corticosteroid stimulus	2	12	0.00652405466045449	CASP9;ENSSSCG00000008893
GO:0071385	cellular response to glucocorticoid stimulus	2	12	0.00652405466045449	CASP9;ENSSSCG00000008893
GO:0031214	biomineral tissue development	3	39	0.00739674225652971	AMBN;ENAM;ANKH
GO:0019233	sensory perception of pain	2	13	0.00765938085234373	NPY1R;TMEM100
GO:0030858	positive regulation of epithelial cell differentiation	2	13	0.00765938085234373	S1PR2;TMEM100
GO:0043281	regulation of cysteine-type endopeptidase activity involved in apoptotic process	3	44	0.0103377546535315	CASP9;ENSSSCG00000008893;CDKN2D
GO:0009256	10-formyltetrahydrofolate metabolic process	1	1	0.0103835558381007	MTHFD1
GO:0009257	10-formyltetrahydrofolate biosynthetic process	1	1	0.0103835558381007	MTHFD1
GO:0009396	folic acid-containing compound biosynthetic process	1	1	0.0103835558381007	MTHFD1
GO:0018103	protein C-linked glycosylation	1	1	0.0103835558381007	DPY19L4
GO:0018211	peptidyl-tryptophan modification	1	1	0.0103835558381007	DPY19L4
GO:0018317	protein C-linked glycosylation via tryptophan	1	1	0.0103835558381007	DPY19L4
GO:0018406	protein C-linked glycosylation via 2'-alpha-mannosyl-L-tryptophan	1	1	0.0103835558381007	DPY19L4
GO:0023041	neuronal signal transduction	1	1	0.0103835558381007	P2RY11
GO:0033159	negative regulation of protein import into nucleus, translocation	1	1	0.0103835558381007	AKAP5
GO:0046654	tetrahydrofolate biosynthetic process	1	1	0.0103835558381007	MTHFD1
GO:0051930	regulation of sensory perception of pain	1	1	0.0103835558381007	TMEM100
GO:0051931	regulation of sensory perception	1	1	0.0103835558381007	TMEM100
GO:0070194	synaptonemal complex disassembly	1	1	0.0103835558381007	HSPA2
GO:1900246	positive regulation of RIG-I signaling pathway	1	1	0.0103835558381007	TRIM15
GO:1901842	negative regulation of high voltage-gated calcium channel activity	1	1	0.0103835558381007	GEM
GO:0006476	protein deacetylation	2	16	0.0115523049414367	ENSSSCG00000008893;SUDS3
GO:0042308	negative regulation of protein import into nucleus	2	16	0.0115523049414367	AKAP5;ENSSSCG00000013640;ENSSSCG00000023667
GO:1904590	negative regulation of protein import	2	16	0.0115523049414367	AKAP5;ENSSSCG00000013640;ENSSSCG00000023667
GO:0031960	response to corticosteroid	2	17	0.0130064808839633	CASP9;ENSSSCG00000008893
GO:0035601	protein deacylation	2	17	0.0130064808839633	ENSSSCG00000008893;SUDS3
GO:0051384	response to glucocorticoid	2	17	0.0130064808839633	CASP9;ENSSSCG00000008893
GO:0098732	macromolecule deacylation	2	17	0.0130064808839633	ENSSSCG00000008893;SUDS3
GO:0046823	negative regulation of nucleocytoplasmic transport	2	18	0.0145360987754435	AKAP5;ENSSSCG00000013640;ENSSSCG00000023667
GO:0003007	heart morphogenesis	3	51	0.01545301308906	NPY1R;NPY5R;TMEM100
GO:1900181	negative regulation of protein localization to nucleus	2	19	0.0161395016810215	AKAP5;ENSSSCG00000013640;ENSSSCG00000023667
GO:0051224	negative regulation of protein transport	3	52	0.0162811622102657	AKAP5;ENSSSCG00000008893;ENSSSCG00000013640;ENSSSCG00000023667
GO:1904950	negative regulation of establishment of protein localization	3	52	0.0162811622102657	AKAP5;ENSSSCG00000008893;ENSSSCG00000013640;ENSSSCG00000023667
GO:0090317	negative regulation of intracellular protein transport	2	20	0.0178150577173506	AKAP5;ENSSSCG00000013640;ENSSSCG00000023667
GO:2000116	regulation of cysteine-type endopeptidase activity	3	54	0.0180114398297274	CASP9;ENSSSCG00000008893;CDKN2D
GO:0009092	homoserine metabolic process	1	2	0.0206614714302867	MTHFD1
GO:0010499	proteasomal ubiquitin-independent protein catabolic process	1	2	0.0206614714302867	ENSSSCG00000013640;ENSSSCG00000023667
GO:0015865	purine nucleotide transport	1	2	0.0206614714302867	ANKH
GO:0015867	ATP transport	1	2	0.0206614714302867	ANKH
GO:0015868	purine ribonucleotide transport	1	2	0.0206614714302867	ANKH
GO:0019346	transsulfuration	1	2	0.0206614714302867	MTHFD1
GO:0031660	regulation of cyclin-dependent protein serine/threonine kinase activity involved in G2/M transition of mitotic cell cycle	1	2	0.0206614714302867	HSPA2
GO:0031662	positive regulation of cyclin-dependent protein serine/threonine kinase activity involved in G2/M transition of mitotic cell cycle	1	2	0.0206614714302867	HSPA2
GO:0045955	negative regulation of calcium ion-dependent exocytosis	1	2	0.0206614714302867	ENSSSCG00000008893
GO:0051503	adenine nucleotide transport	1	2	0.0206614714302867	ANKH
GO:0060837	blood vessel endothelial cell differentiation	1	2	0.0206614714302867	TMEM100
GO:0060842	arterial endothelial cell differentiation	1	2	0.0206614714302867	TMEM100
GO:0070841	inclusion body assembly	1	2	0.0206614714302867	HSPA2
GO:0070933	histone H4 deacetylation	1	2	0.0206614714302867	ENSSSCG00000008893
GO:0071257	cellular response to electrical stimulus	1	2	0.0206614714302867	ENSSSCG00000008893
GO:0071318	cellular response to ATP	1	2	0.0206614714302867	P2RY11
GO:0090083	regulation of inclusion body assembly	1	2	0.0206614714302867	HSPA2
GO:0090084	negative regulation of inclusion body assembly	1	2	0.0206614714302867	HSPA2
GO:0090394	negative regulation of excitatory postsynaptic potential	1	2	0.0206614714302867	S1PR2
GO:0097086	amniotic stem cell differentiation	1	2	0.0206614714302867	ENSSSCG00000008893
GO:0097210	response to gonadotropin-releasing hormone	1	2	0.0206614714302867	GNRHR
GO:0097211	cellular response to gonadotropin-releasing hormone	1	2	0.0206614714302867	GNRHR
GO:1901253	negative regulation of intracellular transport of viral material	1	2	0.0206614714302867	TRIM15
GO:1901841	regulation of high voltage-gated calcium channel activity	1	2	0.0206614714302867	GEM
GO:1901896	positive regulation of calcium-transporting ATPase activity	1	2	0.0206614714302867	HSPA2
GO:1904669	ATP export	1	2	0.0206614714302867	ANKH
GO:2000706	negative regulation of dense core granule biogenesis	1	2	0.0206614714302867	ENSSSCG00000008893
GO:2000740	negative regulation of mesenchymal stem cell differentiation	1	2	0.0206614714302867	ENSSSCG00000008893
GO:2000797	regulation of amniotic stem cell differentiation	1	2	0.0206614714302867	ENSSSCG00000008893
GO:2000798	negative regulation of amniotic stem cell differentiation	1	2	0.0206614714302867	ENSSSCG00000008893
GO:0003151	outflow tract morphogenesis	2	22	0.0213762249631824	NPY1R;NPY5R
GO:0009411	response to UV	2	22	0.0213762249631824	CASP9;CDKN2D
GO:1901019	regulation of calcium ion transmembrane transporter activity	2	22	0.0213762249631824	HSPA2;GEM
GO:0048513	animal organ development	12	624	0.0228367413924332	MTHFD1;CELA2A;NPY1R;NPY5R;ENSSSCG00000008893;GNRHR;AMBN;ENAM;SUDS3;ANKH;TMEM100;ENSSSCG00000027582
GO:0000079	regulation of cyclin-dependent protein serine/threonine kinase activity	2	23	0.0232586947620493	HSPA2;CDKN2D
GO:0008630	intrinsic apoptotic signaling pathway in response to DNA damage	2	24	0.0252070342403619	CASP9;CDKN2D
GO:0045446	endothelial cell differentiation	2	24	0.0252070342403619	S1PR2;TMEM100
GO:1904029	regulation of cyclin-dependent protein kinase activity	2	24	0.0252070342403619	HSPA2;CDKN2D
GO:0051049	regulation of transport	8	350	0.0260563571656165	TRIM15;AKAP5;HSPA2;RSC1A1;GEM;ENSSSCG00000008893;SNCA;ENSSSCG00000013640;ENSSSCG00000023667
GO:0032502	developmental process	19	1205	0.0278581637605674	AKAP5;MTHFD1;HSPA2;CELA2A;CA9;NPY1R;NPY5R;ENSSSCG00000008893;ENSSSCG00000008898;GNRHR;AMBN;ENAM;SUDS3;TAOK3;TYK2;S1PR2;ANKH;TMEM100;ENSSSCG00000027582
GO:0052548	regulation of endopeptidase activity	3	64	0.0281533116534225	CASP9;ENSSSCG00000008893;CDKN2D
GO:0048856	anatomical structure development	18	1124	0.0286269611674757	AKAP5;MTHFD1;HSPA2;CELA2A;CA9;NPY1R;NPY5R;ENSSSCG00000008893;ENSSSCG00000008898;GNRHR;AMBN;ENAM;SUDS3;TAOK3;S1PR2;ANKH;TMEM100;ENSSSCG00000027582
GO:0001776	leukocyte homeostasis	2	26	0.0292952997265081	MTHFD1;SIT1
GO:0048525	negative regulation of viral process	2	26	0.0292952997265081	TRIM15;ENSSSCG00000008893
GO:0009628	response to abiotic stimulus	5	169	0.0296900147929727	HSPA2;CASP9;ENSSSCG00000008893;CDKN2D;ENSSSCG00000027582
GO:0003198	epithelial to mesenchymal transition involved in endocardial cushion formation	1	3	0.0308347993717574	TMEM100
GO:0006705	mineralocorticoid biosynthetic process	1	3	0.0308347993717574	ENSSSCG00000008893
GO:0006862	nucleotide transport	1	3	0.0308347993717574	ANKH
GO:0007141	male meiosis I	1	3	0.0308347993717574	HSPA2
GO:0008212	mineralocorticoid metabolic process	1	3	0.0308347993717574	ENSSSCG00000008893
GO:0015816	glycine transport	1	3	0.0308347993717574	SLC36A1
GO:0021764	amygdala development	1	3	0.0308347993717574	GNRHR
GO:0031943	regulation of glucocorticoid metabolic process	1	3	0.0308347993717574	ENSSSCG00000008893
GO:0031944	negative regulation of glucocorticoid metabolic process	1	3	0.0308347993717574	ENSSSCG00000008893
GO:0031946	regulation of glucocorticoid biosynthetic process	1	3	0.0308347993717574	ENSSSCG00000008893
GO:0031947	negative regulation of glucocorticoid biosynthetic process	1	3	0.0308347993717574	ENSSSCG00000008893
GO:0032341	aldosterone metabolic process	1	3	0.0308347993717574	ENSSSCG00000008893
GO:0032342	aldosterone biosynthetic process	1	3	0.0308347993717574	ENSSSCG00000008893
GO:0032344	regulation of aldosterone metabolic process	1	3	0.0308347993717574	ENSSSCG00000008893
GO:0032345	negative regulation of aldosterone metabolic process	1	3	0.0308347993717574	ENSSSCG00000008893
GO:0032347	regulation of aldosterone biosynthetic process	1	3	0.0308347993717574	ENSSSCG00000008893
GO:0032348	negative regulation of aldosterone biosynthetic process	1	3	0.0308347993717574	ENSSSCG00000008893
GO:0033198	response to ATP	1	3	0.0308347993717574	P2RY11
GO:0033280	response to vitamin D	1	3	0.0308347993717574	CDKN2D
GO:0034650	cortisol metabolic process	1	3	0.0308347993717574	ENSSSCG00000008893
GO:0034651	cortisol biosynthetic process	1	3	0.0308347993717574	ENSSSCG00000008893
GO:0035999	tetrahydrofolate interconversion	1	3	0.0308347993717574	MTHFD1
GO:0039531	regulation of viral-induced cytoplasmic pattern recognition receptor signaling pathway	1	3	0.0308347993717574	TRIM15
GO:0039535	regulation of RIG-I signaling pathway	1	3	0.0308347993717574	TRIM15
GO:0046653	tetrahydrofolate metabolic process	1	3	0.0308347993717574	MTHFD1
GO:0048102	autophagic cell death	1	3	0.0308347993717574	CDKN2D
GO:0050667	homocysteine metabolic process	1	3	0.0308347993717574	MTHFD1
GO:0051697	protein delipidation	1	3	0.0308347993717574	ATG4D
GO:0061110	dense core granule biogenesis	1	3	0.0308347993717574	ENSSSCG00000008893
GO:0072497	mesenchymal stem cell differentiation	1	3	0.0308347993717574	ENSSSCG00000008893
GO:0075733	intracellular transport of virus	1	3	0.0308347993717574	TRIM15
GO:0090032	negative regulation of steroid hormone biosynthetic process	1	3	0.0308347993717574	ENSSSCG00000008893
GO:0098815	modulation of excitatory postsynaptic potential	1	3	0.0308347993717574	S1PR2
GO:1901252	regulation of intracellular transport of viral material	1	3	0.0308347993717574	TRIM15
GO:1901552	positive regulation of endothelial cell development	1	3	0.0308347993717574	S1PR2
GO:1903142	positive regulation of establishment of endothelial barrier	1	3	0.0308347993717574	S1PR2
GO:2000064	regulation of cortisol biosynthetic process	1	3	0.0308347993717574	ENSSSCG00000008893
GO:2000065	negative regulation of cortisol biosynthetic process	1	3	0.0308347993717574	ENSSSCG00000008893
GO:2000705	regulation of dense core granule biogenesis	1	3	0.0308347993717574	ENSSSCG00000008893
GO:2000739	regulation of mesenchymal stem cell differentiation	1	3	0.0308347993717574	ENSSSCG00000008893
GO:0052547	regulation of peptidase activity	3	68	0.0329061244009901	CASP9;ENSSSCG00000008893;CDKN2D
GO:0003158	endothelium development	2	28	0.0336292062054369	S1PR2;TMEM100
GO:0032387	negative regulation of intracellular transport	2	28	0.0336292062054369	AKAP5;ENSSSCG00000013640;ENSSSCG00000023667
GO:0043280	positive regulation of cysteine-type endopeptidase activity involved in apoptotic process	2	28	0.0336292062054369	CASP9;ENSSSCG00000008893
GO:0009314	response to radiation	3	70	0.035430613811346	CASP9;CDKN2D;ENSSSCG00000027582
GO:0007631	feeding behavior	2	29	0.0358846815296374	NPY1R;NPY5R
GO:0007626	locomotory behavior	2	30	0.0381972994551448	NPY1R;GNRHR
GO:1903828	negative regulation of cellular protein localization	2	30	0.0381972994551448	AKAP5;ENSSSCG00000013640;ENSSSCG00000023667
GO:1903169	regulation of calcium ion transmembrane transport	2	31	0.0405656830698126	HSPA2;GEM
GO:0006760	folic acid-containing compound metabolic process	1	4	0.0409045819906684	MTHFD1
GO:0007140	male meiotic nuclear division	1	4	0.0409045819906684	HSPA2
GO:0010739	positive regulation of protein kinase A signaling	1	4	0.0409045819906684	AKAP5
GO:0015804	neutral amino acid transport	1	4	0.0409045819906684	SLC36A1
GO:0032351	negative regulation of hormone metabolic process	1	4	0.0409045819906684	ENSSSCG00000008893
GO:0032353	negative regulation of hormone biosynthetic process	1	4	0.0409045819906684	ENSSSCG00000008893
GO:0033273	response to vitamin	1	4	0.0409045819906684	CDKN2D
GO:0035268	protein mannosylation	1	4	0.0409045819906684	DPY19L4
GO:0039528	cytoplasmic pattern recognition receptor signaling pathway in response to virus	1	4	0.0409045819906684	TRIM15
GO:0039529	RIG-I signaling pathway	1	4	0.0409045819906684	TRIM15
GO:0042559	pteridine-containing compound biosynthetic process	1	4	0.0409045819906684	MTHFD1
GO:0043650	dicarboxylic acid biosynthetic process	1	4	0.0409045819906684	MTHFD1
GO:0060079	excitatory postsynaptic potential	1	4	0.0409045819906684	S1PR2
GO:0060379	cardiac muscle cell myoblast differentiation	1	4	0.0409045819906684	ENSSSCG00000008893
GO:0090030	regulation of steroid hormone biosynthetic process	1	4	0.0409045819906684	ENSSSCG00000008893
GO:0097502	mannosylation	1	4	0.0409045819906684	DPY19L4
GO:1901894	regulation of calcium-transporting ATPase activity	1	4	0.0409045819906684	HSPA2
GO:2001214	positive regulation of vasculogenesis	1	4	0.0409045819906684	TMEM100
GO:2001020	regulation of response to DNA damage stimulus	2	32	0.0429884768626588	CASP9;CDKN2D
GO:2001056	positive regulation of cysteine-type endopeptidase activity	2	32	0.0429884768626588	CASP9;ENSSSCG00000008893
GO:0030856	regulation of epithelial cell differentiation	2	33	0.045464346442635	S1PR2;TMEM100
GO:0007281	germ cell development	3	78	0.0465015517466016	AKAP5;HSPA2;ENSSSCG00000027582
GO:0016570	histone modification	3	78	0.0465015517466016	ENSSSCG00000008893;SUDS3;DR1
1 The number of candidate genes involved in this GO term.
2 The numer of total genes involved in this GO term.
3 The names or Ensembl gene ID of candidate genes involved in this GO term.
