# Supplementary material for: Genomic analysis reveals genes affecting distinct phenotypes among different Chinese and western pig breeds
Source: Sci Rep. 2018 Sep 6;8:13352. doi: 10.1038/s41598-018-31802-x (PMC6127261; doi:10.1038/s41598-018-31802-x)
Supplement: Supplementary file 10 — Table S9 [file 41598_2018_31802_MOESM10_ESM.xlsx]

## Sheet: Table S9
Table S9.
GOID	Term	Count1	Size2	Pvalue	Gene3
GO:0010862	positive regulation of pathway-restricted SMAD protein phosphorylation	2	19	0.00201512563856021	GDF2;GDF10
GO:0060389	pathway-restricted SMAD protein phosphorylation	2	22	0.00270494470572163	GDF2;GDF10
GO:0060393	regulation of pathway-restricted SMAD protein phosphorylation	2	22	0.00270494470572163	GDF2;GDF10
GO:0060395	SMAD protein signal transduction	2	23	0.00295629160416201	GDF2;GDF10
GO:0045667	regulation of osteoblast differentiation	2	25	0.00349067156020016	GDF2;GDF10
GO:0090100	positive regulation of transmembrane receptor protein serine/threonine kinase signaling pathway	2	30	0.00500819546661489	GDF2;GDF10
GO:0050680	negative regulation of epithelial cell proliferation	2	31	0.00534227373103424	GDF2;EAF2
GO:0030308	negative regulation of cell growth	2	36	0.00716178317357325	GDF2;EAF2
GO:0030509	BMP signaling pathway	2	39	0.00837036822580883	GDF2;GDF10
GO:0071772	response to BMP	2	39	0.00837036822580883	GDF2;GDF10
GO:0071773	cellular response to BMP stimulus	2	39	0.00837036822580883	GDF2;GDF10
GO:0030278	regulation of ossification	2	42	0.00966442920318465	GDF2;GDF10
GO:2001235	positive regulation of apoptotic signaling pathway	2	42	0.00966442920318465	PLEKHF1;FAM162A
GO:0006915	apoptotic process	5	394	0.0105355815431025	PLEKHF1;GDF2;GDF10;SGMS1;FAM162A
GO:0006054	N-acetylneuraminate metabolic process	1	3	0.01077076259576	ST3GAL1
GO:0006686	sphingomyelin biosynthetic process	1	3	0.01077076259576	SGMS1
GO:0097503	sialylation	1	3	0.01077076259576	ST3GAL1
GO:0012501	programmed cell death	5	401	0.011332977996015	PLEKHF1;GDF2;GDF10;SGMS1;FAM162A
GO:0045926	negative regulation of growth	2	48	0.0125019708630867	GDF2;EAF2
GO:0001649	osteoblast differentiation	2	49	0.0130064808839632	GDF2;GDF10
GO:0045765	regulation of angiogenesis	2	51	0.0140420076177046	ENPP2;GDF2
GO:0008219	cell death	5	423	0.0141139409969434	PLEKHF1;GDF2;GDF10;SGMS1;FAM162A
GO:0031629	synaptic vesicle fusion to presynaptic active zone membrane	1	4	0.0143366864795325	ENSSSCG00000025170
GO:0051601	exocyst localization	1	4	0.0143366864795325	STXBP6
GO:0060768	regulation of epithelial cell proliferation involved in prostate gland development	1	4	0.0143366864795325	EAF2
GO:0060770	negative regulation of epithelial cell proliferation involved in prostate gland development	1	4	0.0143366864795325	EAF2
GO:0099500	vesicle fusion to plasma membrane	1	4	0.0143366864795325	ENSSSCG00000025170
GO:0048584	positive regulation of response to stimulus	5	432	0.0153771719011609	PLEKHF1;GDF2;GDF10;CD86;FAM162A
GO:0042221	response to chemical	7	799	0.015802450667354	ENPP2;GDF2;GDF10;CD86;CASR;EPHA3;FAM162A
GO:0090092	regulation of transmembrane receptor protein serine/threonine kinase signaling pathway	2	56	0.0167825522780151	GDF2;GDF10
GO:1901342	regulation of vasculature development	2	56	0.0167825522780151	ENPP2;GDF2
GO:0005513	detection of calcium ion	1	5	0.0178905096671991	CASR
GO:0006684	sphingomyelin metabolic process	1	5	0.0178905096671991	SGMS1
GO:0045603	positive regulation of endothelial cell differentiation	1	5	0.0178905096671991	GDF2
GO:0060767	epithelial cell proliferation involved in prostate gland development	1	5	0.0178905096671991	EAF2
GO:0090200	positive regulation of release of cytochrome c from mitochondria	1	5	0.0178905096671991	FAM162A
GO:0009967	positive regulation of signal transduction	4	300	0.0196963967345072	PLEKHF1;GDF2;GDF10;FAM162A
GO:0034138	toll-like receptor 3 signaling pathway	1	6	0.0214322706633082	CD86
GO:0071300	cellular response to retinoic acid	1	6	0.0214322706633082	EPHA3
GO:0090199	regulation of release of cytochrome c from mitochondria	1	6	0.0214322706633082	FAM162A
GO:2000279	negative regulation of DNA biosynthetic process	1	6	0.0214322706633082	GDF2
GO:0050793	regulation of developmental process	5	473	0.0221252777394003	ENPP2;GDF2;GDF10;EAF2;EPHA3
GO:0016050	vesicle organization	2	65	0.0222413193867997	PLEKHF1;ENSSSCG00000025170
GO:0010647	positive regulation of cell communication	4	321	0.0246550604016213	PLEKHF1;GDF2;GDF10;FAM162A
GO:0001569	branching involved in blood vessel morphogenesis	1	7	0.0249620078580298	GDF2
GO:0006379	mRNA cleavage	1	7	0.0249620078580298	POP4
GO:0023056	positive regulation of signaling	4	323	0.0251642837964418	PLEKHF1;GDF2;GDF10;FAM162A
GO:0042981	regulation of apoptotic process	4	325	0.0256800358997412	PLEKHF1;GDF2;GDF10;FAM162A
GO:0043067	regulation of programmed cell death	4	329	0.0267312138086342	PLEKHF1;GDF2;GDF10;FAM162A
GO:0006887	exocytosis	2	73	0.0276315841504502	STXBP6;ENSSSCG00000025170
GO:0001836	release of cytochrome c from mitochondria	1	8	0.0284797595274724	FAM162A
GO:0010596	negative regulation of endothelial cell migration	1	8	0.0284797595274724	GDF2
GO:0051893	regulation of focal adhesion assembly	1	8	0.0284797595274724	EPHA3
GO:0061036	positive regulation of cartilage development	1	8	0.0284797595274724	GDF2
GO:0090109	regulation of cell-substrate junction assembly	1	8	0.0284797595274724	EPHA3
GO:1903391	regulation of adherens junction organization	1	8	0.0284797595274724	EPHA3
GO:0001558	regulation of cell growth	2	77	0.0305069730920184	GDF2;EAF2
GO:0006893	Golgi to plasma membrane transport	1	9	0.0319855638339961	STXBP6
GO:0007045	cell-substrate adherens junction assembly	1	9	0.0319855638339961	EPHA3
GO:0018279	protein N-linked glycosylation via asparagine	1	9	0.0319855638339961	ST3GAL1
GO:0030513	positive regulation of BMP signaling pathway	1	9	0.0319855638339961	GDF2
GO:0032924	activin receptor signaling pathway	1	9	0.0319855638339961	GDF2
GO:0045668	negative regulation of osteoblast differentiation	1	9	0.0319855638339961	GDF10
GO:0048041	focal adhesion assembly	1	9	0.0319855638339961	EPHA3
GO:0090502	RNA phosphodiester bond hydrolysis, endonucleolytic	1	9	0.0319855638339961	POP4
GO:2000026	regulation of multicellular organismal development	4	348	0.0320871114850286	ENPP2;GDF2;EAF2;EPHA3
GO:0010941	regulation of cell death	4	350	0.0326861600224305	PLEKHF1;GDF2;GDF10;FAM162A
GO:0050678	regulation of epithelial cell proliferation	2	81	0.0334977816997861	GDF2;EAF2
GO:0007178	transmembrane receptor protein serine/threonine kinase signaling pathway	2	83	0.0350353783828079	GDF2;GDF10
GO:2001233	regulation of apoptotic signaling pathway	2	83	0.0350353783828079	PLEKHF1;FAM162A
GO:0001937	negative regulation of endothelial cell proliferation	1	10	0.0354794588265279	GDF2
GO:0018196	peptidyl-asparagine modification	1	10	0.0354794588265279	ST3GAL1
GO:0034629	cellular protein complex localization	1	10	0.0354794588265279	STXBP6
GO:0045601	regulation of endothelial cell differentiation	1	10	0.0354794588265279	GDF2
GO:0001503	ossification	2	86	0.0373933065106902	GDF2;GDF10
GO:0032526	response to retinoic acid	1	11	0.0389614824408721	EPHA3
GO:0045026	plasma membrane fusion	1	11	0.0389614824408721	ENSSSCG00000025170
GO:0007044	cell-substrate junction assembly	1	12	0.0424316725000278	EPHA3
GO:0032757	positive regulation of interleukin-8 production	1	12	0.0424316725000278	GDF2
GO:0001525	angiogenesis	2	94	0.043973416858725	ENPP2;GDF2
GO:0071396	cellular response to lipid	2	96	0.0456826388640013	CD86;EPHA3
GO:0007032	endosome organization	1	13	0.0458900667144956	PLEKHF1
GO:0010633	negative regulation of epithelial cell migration	1	13	0.0458900667144956	GDF2
GO:0016079	synaptic vesicle exocytosis	1	13	0.0458900667144956	ENSSSCG00000025170
GO:0030858	positive regulation of epithelial cell differentiation	1	13	0.0458900667144956	GDF2
GO:0098876	vesicle-mediated transport to the plasma membrane	1	13	0.0458900667144956	STXBP6
GO:1901888	regulation of cell junction assembly	1	13	0.0458900667144956	EPHA3
GO:0051241	negative regulation of multicellular organismal process	3	229	0.0463472356114302	GDF2;GDF10;EAF2
GO:0050673	epithelial cell proliferation	2	97	0.0465465997530196	GDF2;EAF2
GO:0016049	cell growth	2	98	0.0474167271737871	GDF2;EAF2
GO:0061035	regulation of cartilage development	1	14	0.0493367026825903	GDF2
GO:0070887	cellular response to chemical stimulus	5	585	0.0499727288112772	GDF2;GDF10;CD86;EPHA3;FAM162A
1 The number of candidate genes involved in this GO term.
2 The numer of total genes involved in this GO term.
3 The names or Ensembl gene ID of candidate genes involved in this GO term.
