# Supplementary material for: Genomic analysis reveals genes affecting distinct phenotypes among different Chinese and western pig breeds
Source: Sci Rep. 2018 Sep 6;8:13352. doi: 10.1038/s41598-018-31802-x (PMC6127261; doi:10.1038/s41598-018-31802-x)
Supplement: Supplementary file 11 — Table S10 [file 41598_2018_31802_MOESM11_ESM.xlsx]

## Sheet: Table S10
Table S10. Significant GO Terms enriced by genes involved in top introgression regions from Hongdenglong to Shan pigs.
GOID	Term	Count1	Size2	Pvalue	Gene3
GO:0003254	regulation of membrane depolarization	2	9	0.00146118492159652	GJA5;MYOC
GO:0034142	toll-like receptor 4 signaling pathway	2	9	0.00146118492159652	NFKBIA;TRIL
GO:0006308	DNA catabolic process	2	12	0.00264612864894416	XRN2;FOXL2
GO:0051899	membrane depolarization	2	13	0.00311447150860412	GJA5;MYOC
GO:0000738	DNA catabolic process, exonucleolytic	1	1	0.00656918838737064	XRN2
GO:0002074	extraocular skeletal muscle development	1	1	0.00656918838737064	FOXL2
GO:0003294	atrial ventricular junction remodeling	1	1	0.00656918838737064	GJA5
GO:0016264	gap junction assembly	1	1	0.00656918838737064	GJA5
GO:0018993	somatic sex determination	1	1	0.00656918838737064	FOXL2
GO:0019101	female somatic sex determination	1	1	0.00656918838737064	FOXL2
GO:0019510	S-adenosylhomocysteine catabolic process	1	1	0.00656918838737064	AHCY
GO:0022601	menstrual cycle phase	1	1	0.00656918838737064	FOXL2
GO:0030237	female sex determination	1	1	0.00656918838737064	FOXL2
GO:0032324	molybdopterin cofactor biosynthetic process	1	1	0.00656918838737064	MBIP
GO:0036438	maintenance of lens transparency	1	1	0.00656918838737064	CHMP4B
GO:0038128	ERBB2 signaling pathway	1	1	0.00656918838737064	MYOC
GO:0038129	ERBB3 signaling pathway	1	1	0.00656918838737064	MYOC
GO:0038133	ERBB2-ERBB3 signaling pathway	1	1	0.00656918838737064	MYOC
GO:0040030	regulation of molecular function, epigenetic	1	1	0.00656918838737064	ASIP
GO:0042703	menstruation	1	1	0.00656918838737064	FOXL2
GO:0048021	regulation of melanin biosynthetic process	1	1	0.00656918838737064	ASIP
GO:0048023	positive regulation of melanin biosynthetic process	1	1	0.00656918838737064	ASIP
GO:0086017	Purkinje myocyte action potential	1	1	0.00656918838737064	GJA5
GO:0086028	bundle of His cell to Purkinje myocyte signaling	1	1	0.00656918838737064	GJA5
GO:0086029	Purkinje myocyte to ventricular cardiac muscle cell signaling	1	1	0.00656918838737064	GJA5
GO:0086043	bundle of His cell action potential	1	1	0.00656918838737064	GJA5
GO:0086068	Purkinje myocyte to ventricular cardiac muscle cell communication	1	1	0.00656918838737064	GJA5
GO:0090611	ubiquitin-independent protein catabolic process via the multivesicular body sorting pathway	1	1	0.00656918838737064	CHMP4B
GO:0098904	regulation of AV node cell action potential	1	1	0.00656918838737064	GJA5
GO:0098905	regulation of bundle of His cell action potential	1	1	0.00656918838737064	GJA5
GO:0098906	regulation of Purkinje myocyte action potential	1	1	0.00656918838737064	GJA5
GO:0098910	regulation of atrial cardiac muscle cell action potential	1	1	0.00656918838737064	GJA5
GO:1900376	regulation of secondary metabolite biosynthetic process	1	1	0.00656918838737064	ASIP
GO:1900378	positive regulation of secondary metabolite biosynthetic process	1	1	0.00656918838737064	ASIP
GO:1902490	regulation of sperm capacitation	1	1	0.00656918838737064	PAEP
GO:1902491	negative regulation of sperm capacitation	1	1	0.00656918838737064	PAEP
GO:1904526	regulation of microtubule binding	1	1	0.00656918838737064	GAS8
GO:0051897	positive regulation of protein kinase B signaling	2	19	0.00666248120814544	CHI3L1;MYOC
GO:0046128	purine ribonucleoside metabolic process	2	24	0.0105363974671171	MBIP;AHCY
GO:0042278	purine nucleoside metabolic process	2	25	0.0114060413280877	MBIP;AHCY
GO:0043330	response to exogenous dsRNA	2	26	0.0123063237390175	NFKBIA;IFNK
GO:0034655	nucleobase-containing compound catabolic process	3	76	0.0130554443610914	XRN2;AHCY;FOXL2
GO:0001999	renal response to blood flow involved in circulatory renin-angiotensin regulation of systemic arterial blood pressure	1	2	0.0130966057591364	GJA5
GO:0002001	renin secretion into blood stream	1	2	0.0130966057591364	GJA5
GO:0003193	pulmonary valve formation	1	2	0.0130966057591364	GJA5
GO:0003284	septum primum development	1	2	0.0130966057591364	GJA5
GO:0006620	posttranslational protein targeting to endoplasmic reticulum membrane	1	2	0.0130966057591364	CHMP4B
GO:0014734	skeletal muscle hypertrophy	1	2	0.0130966057591364	MYOC
GO:0032725	positive regulation of granulocyte macrophage colony-stimulating factor production	1	2	0.0130966057591364	PAEP
GO:0035922	foramen ovale closure	1	2	0.0130966057591364	GJA5
GO:0043455	regulation of secondary metabolic process	1	2	0.0130966057591364	ASIP
GO:0044848	biological phase	1	2	0.0130966057591364	FOXL2
GO:0045162	clustering of voltage-gated sodium channels	1	2	0.0130966057591364	MYOC
GO:0046520	sphingoid biosynthetic process	1	2	0.0130966057591364	SPTLC3
GO:0060014	granulosa cell differentiation	1	2	0.0130966057591364	FOXL2
GO:0060371	regulation of atrial cardiac muscle cell membrane depolarization	1	2	0.0130966057591364	GJA5
GO:0086012	membrane depolarization during cardiac muscle cell action potential	1	2	0.0130966057591364	GJA5
GO:0086015	SA node cell action potential	1	2	0.0130966057591364	GJA5
GO:0086016	AV node cell action potential	1	2	0.0130966057591364	GJA5
GO:0086018	SA node cell to atrial cardiac muscle cell signaling	1	2	0.0130966057591364	GJA5
GO:0086027	AV node cell to bundle of His cell signaling	1	2	0.0130966057591364	GJA5
GO:0086067	AV node cell to bundle of His cell communication	1	2	0.0130966057591364	GJA5
GO:0086069	bundle of His cell to Purkinje myocyte communication	1	2	0.0130966057591364	GJA5
GO:0086070	SA node cell to atrial cardiac muscle cell communication	1	2	0.0130966057591364	GJA5
GO:0098902	regulation of membrane depolarization during action potential	1	2	0.0130966057591364	GJA5
GO:1900133	regulation of renin secretion into blood stream	1	2	0.0130966057591364	GJA5
GO:1900825	regulation of membrane depolarization during cardiac muscle cell action potential	1	2	0.0130966057591364	GJA5
GO:1902902	negative regulation of autophagosome assembly	1	2	0.0130966057591364	CHMP4B
GO:2000667	positive regulation of interleukin-13 secretion	1	2	0.0130966057591364	PAEP
GO:0009119	ribonucleoside metabolic process	2	27	0.0132368316979264	MBIP;AHCY
GO:0009612	response to mechanical stimulus	2	29	0.0151868912193515	NFKBIA;CHI3L1
GO:0051896	regulation of protein kinase B signaling	2	32	0.0183285639537416	CHI3L1;MYOC
GO:0071356	cellular response to tumor necrosis factor	2	32	0.0183285639537416	NFKBIA;CHI3L1
GO:0090305	nucleic acid phosphodiester bond hydrolysis	2	32	0.0183285639537416	XRN2;FOXL2
GO:0044270	cellular nitrogen compound catabolic process	3	87	0.0187520417572538	XRN2;AHCY;FOXL2
GO:0046700	heterocycle catabolic process	3	87	0.0187520417572538	XRN2;AHCY;FOXL2
GO:0009116	nucleoside metabolic process	2	33	0.0194319628698722	MBIP;AHCY
GO:0043331	response to dsRNA	2	33	0.0194319628698722	NFKBIA;IFNK
GO:0003071	renal system process involved in regulation of systemic arterial blood pressure	1	3	0.0195825089224748	GJA5
GO:0006030	chitin metabolic process	1	3	0.0195825089224748	CHIT1
GO:0006032	chitin catabolic process	1	3	0.0195825089224748	CHIT1
GO:0007253	cytoplasmic sequestering of NF-kappaB	1	3	0.0195825089224748	NFKBIA
GO:0008343	adult feeding behavior	1	3	0.0195825089224748	ASIP
GO:0010743	regulation of macrophage derived foam cell differentiation	1	3	0.0195825089224748	NFKBIA
GO:0010745	negative regulation of macrophage derived foam cell differentiation	1	3	0.0195825089224748	NFKBIA
GO:0032438	melanosome organization	1	3	0.0195825089224748	ASIP
GO:0033235	positive regulation of protein sumoylation	1	3	0.0195825089224748	PIAS3
GO:0033353	S-adenosylmethionine cycle	1	3	0.0195825089224748	AHCY
GO:0035024	negative regulation of Rho protein signal transduction	1	3	0.0195825089224748	MYOC
GO:0035872	nucleotide-binding domain, leucine rich repeat containing receptor signaling pathway	1	3	0.0195825089224748	NFKBIA
GO:0036119	response to platelet-derived growth factor	1	3	0.0195825089224748	GJA5
GO:0036120	cellular response to platelet-derived growth factor stimulus	1	3	0.0195825089224748	GJA5
GO:0038030	non-canonical Wnt signaling pathway via MAPK cascade	1	3	0.0195825089224748	MYOC
GO:0038031	non-canonical Wnt signaling pathway via JNK cascade	1	3	0.0195825089224748	MYOC
GO:0039702	viral budding via host ESCRT complex	1	3	0.0195825089224748	CHMP4B
GO:0042438	melanin biosynthetic process	1	3	0.0195825089224748	ASIP
GO:0043545	molybdopterin cofactor metabolic process	1	3	0.0195825089224748	MBIP
GO:0045161	neuronal ion channel clustering	1	3	0.0195825089224748	MYOC
GO:0046439	L-cysteine metabolic process	1	3	0.0195825089224748	AHCY
GO:0046519	sphingoid metabolic process	1	3	0.0195825089224748	SPTLC3
GO:0048753	pigment granule organization	1	3	0.0195825089224748	ASIP
GO:0051189	prosthetic group metabolic process	1	3	0.0195825089224748	MBIP
GO:0070423	nucleotide-binding oligomerization domain containing signaling pathway	1	3	0.0195825089224748	NFKBIA
GO:0070427	nucleotide-binding oligomerization domain containing 1 signaling pathway	1	3	0.0195825089224748	NFKBIA
GO:0070431	nucleotide-binding oligomerization domain containing 2 signaling pathway	1	3	0.0195825089224748	NFKBIA
GO:0072611	interleukin-13 secretion	1	3	0.0195825089224748	PAEP
GO:1901072	glucosamine-containing compound catabolic process	1	3	0.0195825089224748	CHIT1
GO:1903779	regulation of cardiac conduction	1	3	0.0195825089224748	GJA5
GO:2000359	regulation of binding of sperm to zona pellucida	1	3	0.0195825089224748	PAEP
GO:2000665	regulation of interleukin-13 secretion	1	3	0.0195825089224748	PAEP
GO:0002224	toll-like receptor signaling pathway	2	34	0.0205628010636266	NFKBIA;TRIL
GO:2000021	regulation of ion homeostasis	2	34	0.0205628010636266	GJA5;MYOC
GO:0019439	aromatic compound catabolic process	3	91	0.0211170277709502	XRN2;AHCY;FOXL2
GO:0000045	autophagosome assembly	2	35	0.0217206951124871	CHMP4B;ATG12
GO:0034612	response to tumor necrosis factor	2	36	0.0229052651626618	NFKBIA;CHI3L1
GO:1901136	carbohydrate derivative catabolic process	2	36	0.0229052651626618	AHCY;CHIT1
GO:1901657	glycosyl compound metabolic process	2	36	0.0229052651626618	MBIP;AHCY
GO:1905037	autophagosome organization	2	36	0.0229052651626618	CHMP4B;ATG12
GO:0009451	RNA modification	2	37	0.0241161349011473	CDK5RAP1;NOP56
GO:0002221	pattern recognition receptor signaling pathway	2	38	0.0253529315279888	NFKBIA;TRIL
GO:0002758	innate immune response-activating signal transduction	2	38	0.0253529315279888	NFKBIA;TRIL
GO:1901361	organic cyclic compound catabolic process	3	98	0.0256358727983847	XRN2;AHCY;FOXL2
GO:0000920	cell separation after cytokinesis	1	4	0.0260271531598374	CHMP4B
GO:0001991	regulation of systemic arterial blood pressure by circulatory renin-angiotensin	1	4	0.0260271531598374	GJA5
GO:0003081	regulation of systemic arterial blood pressure by renin-angiotensin	1	4	0.0260271531598374	GJA5
GO:0003188	heart valve formation	1	4	0.0260271531598374	GJA5
GO:0003351	epithelial cilium movement	1	4	0.0260271531598374	GAS8
GO:0006582	melanin metabolic process	1	4	0.0260271531598374	ASIP
GO:0010875	positive regulation of cholesterol efflux	1	4	0.0260271531598374	NFKBIA
GO:0010888	negative regulation of lipid storage	1	4	0.0260271531598374	NFKBIA
GO:0016242	negative regulation of macroautophagy	1	4	0.0260271531598374	CHMP4B
GO:0019068	virion assembly	1	4	0.0260271531598374	CHMP4B
GO:0031468	nuclear envelope reassembly	1	4	0.0260271531598374	CHMP4B
GO:0032232	negative regulation of actin filament bundle assembly	1	4	0.0260271531598374	MYOC
GO:0032604	granulocyte macrophage colony-stimulating factor production	1	4	0.0260271531598374	PAEP
GO:0032645	regulation of granulocyte macrophage colony-stimulating factor production	1	4	0.0260271531598374	PAEP
GO:0033234	negative regulation of protein sumoylation	1	4	0.0260271531598374	PIAS3
GO:0035994	response to muscle stretch	1	4	0.0260271531598374	NFKBIA
GO:0043501	skeletal muscle adaptation	1	4	0.0260271531598374	MYOC
GO:0046498	S-adenosylhomocysteine metabolic process	1	4	0.0260271531598374	AHCY
GO:0046755	viral budding	1	4	0.0260271531598374	CHMP4B
GO:0051497	negative regulation of stress fiber assembly	1	4	0.0260271531598374	MYOC
GO:0051894	positive regulation of focal adhesion assembly	1	4	0.0260271531598374	MYOC
GO:0060294	cilium movement involved in cell motility	1	4	0.0260271531598374	GAS8
GO:0060307	regulation of ventricular cardiac muscle cell membrane repolarization	1	4	0.0260271531598374	GJA5
GO:0060373	regulation of ventricular cardiac muscle cell membrane depolarization	1	4	0.0260271531598374	GJA5
GO:0086010	membrane depolarization during action potential	1	4	0.0260271531598374	GJA5
GO:0086014	atrial cardiac muscle cell action potential	1	4	0.0260271531598374	GJA5
GO:0086026	atrial cardiac muscle cell to AV node cell signaling	1	4	0.0260271531598374	GJA5
GO:0086066	atrial cardiac muscle cell to AV node cell communication	1	4	0.0260271531598374	GJA5
GO:0090148	membrane fission	1	4	0.0260271531598374	CHMP4B
GO:0098801	regulation of renal system process	1	4	0.0260271531598374	GJA5
GO:0099625	ventricular cardiac muscle cell membrane repolarization	1	4	0.0260271531598374	GJA5
GO:1901673	regulation of mitotic spindle assembly	1	4	0.0260271531598374	CHMP4B
GO:1902116	negative regulation of organelle assembly	1	4	0.0260271531598374	CHMP4B
GO:1902188	positive regulation of viral release from host cell	1	4	0.0260271531598374	CHMP4B
GO:1903393	positive regulation of adherens junction organization	1	4	0.0260271531598374	MYOC
GO:0008152	metabolic process	24	2799	0.0273790392434744	NCF4;ENSSSCG00000001945;MBIP;BRMS1L;NFKBIA;MRPS2;PPP1R26;PIAS3;SPTLC3;XRN2;IDH3B;CDK5RAP1;CHMP4B;ASIP;AHCY;C9orf72;IFNK;ATG12;CHI3L1;CHIT1;MYOC;NOP56;FOXL2;ENSSSCG00000030645
GO:0034329	cell junction assembly	2	41	0.0292152068577225	GJA5;MYOC
GO:0002218	activation of innate immune response	2	42	0.0305520523393645	NFKBIA;TRIL
GO:0045216	cell-cell junction organization	2	42	0.0305520523393645	GJA5;MYOC
GO:0001539	cilium or flagellum-dependent cell motility	1	5	0.0324307922376836	GAS8
GO:0003174	mitral valve development	1	5	0.0324307922376836	GJA5
GO:0003177	pulmonary valve development	1	5	0.0324307922376836	GJA5
GO:0003184	pulmonary valve morphogenesis	1	5	0.0324307922376836	GJA5
GO:0006152	purine nucleoside catabolic process	1	5	0.0324307922376836	AHCY
GO:0006501	C-terminal protein lipidation	1	5	0.0324307922376836	ATG12
GO:0006534	cysteine metabolic process	1	5	0.0324307922376836	AHCY
GO:0010742	macrophage derived foam cell differentiation	1	5	0.0324307922376836	NFKBIA
GO:0010824	regulation of centrosome duplication	1	5	0.0324307922376836	CHMP4B
GO:0010874	regulation of cholesterol efflux	1	5	0.0324307922376836	NFKBIA
GO:0014044	Schwann cell development	1	5	0.0324307922376836	MYOC
GO:0022011	myelination in peripheral nervous system	1	5	0.0324307922376836	MYOC
GO:0032292	peripheral nervous system axon ensheathment	1	5	0.0324307922376836	MYOC
GO:0032373	positive regulation of sterol transport	1	5	0.0324307922376836	NFKBIA
GO:0032376	positive regulation of cholesterol transport	1	5	0.0324307922376836	NFKBIA
GO:0032495	response to muramyl dipeptide	1	5	0.0324307922376836	NFKBIA
GO:0032736	positive regulation of interleukin-13 production	1	5	0.0324307922376836	PAEP
GO:0042347	negative regulation of NF-kappaB import into nucleus	1	5	0.0324307922376836	NFKBIA
GO:0042454	ribonucleoside catabolic process	1	5	0.0324307922376836	AHCY
GO:0044273	sulfur compound catabolic process	1	5	0.0324307922376836	AHCY
GO:0044550	secondary metabolite biosynthetic process	1	5	0.0324307922376836	ASIP
GO:0046130	purine ribonucleoside catabolic process	1	5	0.0324307922376836	AHCY
GO:0046348	amino sugar catabolic process	1	5	0.0324307922376836	CHIT1
GO:0048048	embryonic eye morphogenesis	1	5	0.0324307922376836	FOXL2
GO:0051900	regulation of mitochondrial depolarization	1	5	0.0324307922376836	MYOC
GO:0051901	positive regulation of mitochondrial depolarization	1	5	0.0324307922376836	MYOC
GO:0060236	regulation of mitotic spindle organization	1	5	0.0324307922376836	CHMP4B
GO:0060285	cilium-dependent cell motility	1	5	0.0324307922376836	GAS8
GO:0070741	response to interleukin-6	1	5	0.0324307922376836	CHI3L1
GO:0086005	ventricular cardiac muscle cell action potential	1	5	0.0324307922376836	GJA5
GO:0086019	cell-cell signaling involved in cardiac conduction	1	5	0.0324307922376836	GJA5
GO:0090077	foam cell differentiation	1	5	0.0324307922376836	NFKBIA
GO:0090169	regulation of spindle assembly	1	5	0.0324307922376836	CHMP4B
GO:0098901	regulation of cardiac muscle cell action potential	1	5	0.0324307922376836	GJA5
GO:0099623	regulation of cardiac muscle cell membrane repolarization	1	5	0.0324307922376836	GJA5
GO:1904181	positive regulation of membrane depolarization	1	5	0.0324307922376836	MYOC
GO:0009306	protein secretion	3	108	0.0329312188773941	PAEP;GJA5;CHI3L1
GO:0043491	protein kinase B signaling	2	44	0.0332977348901178	CHI3L1;MYOC
GO:0034330	cell junction organization	2	46	0.0361370741965492	GJA5;MYOC
GO:0050663	cytokine secretion	2	46	0.0361370741965492	PAEP;CHI3L1
GO:0006914	autophagy	3	114	0.0377799955693359	CHMP4B;C9orf72;ATG12
GO:0061919	process utilizing autophagic mechanism	3	114	0.0377799955693359	CHMP4B;C9orf72;ATG12
GO:0001953	negative regulation of cell-matrix adhesion	1	6	0.0387936784151617	MYOC
GO:0007250	activation of NF-kappaB-inducing kinase activity	1	6	0.0387936784151617	CHI3L1
GO:0009164	nucleoside catabolic process	1	6	0.0387936784151617	AHCY
GO:0010923	negative regulation of phosphatase activity	1	6	0.0387936784151617	PPP1R26
GO:0018410	C-terminal protein amino acid modification	1	6	0.0387936784151617	ATG12
GO:0032400	melanosome localization	1	6	0.0387936784151617	ASIP
GO:0032401	establishment of melanosome localization	1	6	0.0387936784151617	ASIP
GO:0032402	melanosome transport	1	6	0.0387936784151617	ASIP
GO:0042219	cellular modified amino acid catabolic process	1	6	0.0387936784151617	AHCY
GO:0045730	respiratory burst	1	6	0.0387936784151617	NCF4
GO:0051875	pigment granule localization	1	6	0.0387936784151617	ASIP
GO:0051882	mitochondrial depolarization	1	6	0.0387936784151617	MYOC
GO:0051904	pigment granule transport	1	6	0.0387936784151617	ASIP
GO:0051905	establishment of pigment granule localization	1	6	0.0387936784151617	ASIP
GO:0071514	genetic imprinting	1	6	0.0387936784151617	ASIP
GO:0090224	regulation of spindle organization	1	6	0.0387936784151617	CHMP4B
GO:0099622	cardiac muscle cell membrane repolarization	1	6	0.0387936784151617	GJA5
GO:1901658	glycosyl compound catabolic process	1	6	0.0387936784151617	AHCY
GO:1901890	positive regulation of cell junction assembly	1	6	0.0387936784151617	MYOC
GO:2000778	positive regulation of interleukin-6 secretion	1	6	0.0387936784151617	PAEP
GO:0007033	vacuole organization	2	51	0.0436272362036826	CHMP4B;ATG12
GO:0045089	positive regulation of innate immune response	2	51	0.0436272362036826	NFKBIA;TRIL
GO:0002790	peptide secretion	3	121	0.0438784385246444	PAEP;GJA5;CHI3L1
GO:0001954	positive regulation of cell-matrix adhesion	1	7	0.0451160624527449	MYOC
GO:0002753	cytoplasmic pattern recognition receptor signaling pathway	1	7	0.0451160624527449	NFKBIA
GO:0003161	cardiac conduction system development	1	7	0.0451160624527449	GJA5
GO:0006309	apoptotic DNA fragmentation	1	7	0.0451160624527449	FOXL2
GO:0014037	Schwann cell differentiation	1	7	0.0451160624527449	MYOC
GO:0015732	prostaglandin transport	1	7	0.0451160624527449	SLCO3A1
GO:0033233	regulation of protein sumoylation	1	7	0.0451160624527449	PIAS3
GO:0042994	cytoplasmic sequestering of transcription factor	1	7	0.0451160624527449	NFKBIA
GO:0043252	sodium-independent organic anion transport	1	7	0.0451160624527449	SLCO3A1
GO:0051220	cytoplasmic sequestering of protein	1	7	0.0451160624527449	NFKBIA
GO:0060306	regulation of membrane repolarization	1	7	0.0451160624527449	GJA5
GO:1900026	positive regulation of substrate adhesion-dependent cell spreading	1	7	0.0451160624527449	MYOC
GO:1905314	semi-lunar valve development	1	7	0.0451160624527449	GJA5
1 The number of candidate genes involved in this GO term.
2 The numer of total genes involved in this GO term.
3 The names or Ensembl gene ID of candidate genes involved in this GO term.
